# Supplementary material for: [μ-2,8-Dimethyl-1,4,5,6,7,10,11,12-octa­hydro­diimidazo[4,5-h;4′,5′-c][1,6]diaze­cine-5,11-diacetato]bis­[diaqua­nitrato­copper(II)] trihydrate
Source: Acta Crystallogr Sect E Struct Rep Online. 2008 Aug 6;64(Pt 9):m1135–6. doi: 10.1107/S1600536808023969 (PMC2960600; doi:10.1107/S1600536808023969)
Supplement: Supplementary file 1 [file e-64-m1135-sup1.cif]

##############################################################################
###                                                                        ###
###        Electronic paper (Acta Crystallographica Section E)             ###
###                                                                        ###
##############################################################################
#                                                                            #
# This CIF contains the data in a paper accepted for publication in Acta     #
# Crystallographica Section E. It conforms to the requirements of Notes      #
# for Authors for Section E, and has been peer reviewed under the auspices   #
# of the IUCr Commission on Journals.                                        #
#                                                                            #
# Full details of the Crystallographic Information File format               #
# are given in the paper "The Crystallographic Information File (CIF):       #
# a New Standard Archive File for Crystallography" by S. R. Hall, F. H.      #
# Allen and I. D. Brown [Acta Cryst. (1991), A47, 655-685].                  #
#                                                                            #
# The current version of the core CIF dictionary is obtainable from          #
# ftp://ftp.iucr.org/pub/cif_core.dic. The current version number is 2.4.    #
#                                                                            #
# Software is freely available for graphical display of the structure(s) in  #
# this CIF.  For information consult the CIF home page http://www.iucr.org/  #
# cif/home.html                                                              #
#                                                                            #
# This file may be used for bona fide research purposes within the           #
# scientific community so long as proper attribution is given to the journal # 
# article from which it was obtained.                                        #
#                                                                            #
##############################################################################
                                             
data_I
_audit_creation_method     SHELXL-97
_chemical_name_systematic
;
[\m-2,8-Dimethyl-1,4,5,6,7,10,11,12-octahydrodiimidazo\[4,5-<i>h</i>;4',5'-
<i>c</i>][1,6]diazecine-5,11-diacetato]bis[diaquanitratocopper(II)] trihydrate
;
_chemical_name_common     ?
_chemical_formula_moiety     'C16 H28 Cu2 N8 O14, 3(H2 O)'
_chemical_formula_sum     'C16 H34 Cu2 N8 O17'
_chemical_formula_iupac     '[Cu2 (C16 H20 N6 O4) (N O3)2 (H2 O)4], 3H2 O'
_chemical_formula_weight     737.59
_chemical_melting_point     ?
_symmetry_cell_setting     Triclinic
_symmetry_space_group_name_H-M     'P -1'
_symmetry_space_group_name_Hall     '-P 1'
loop_
    _symmetry_equiv_pos_as_xyz
    'x, y, z'
    '-x, -y, -z'
_cell_length_a     7.7983(9)
_cell_length_b     8.7523(11)
_cell_length_c     22.509(2)
_cell_angle_alpha     91.802(10)
_cell_angle_beta     93.479(9)
_cell_angle_gamma     114.023(11)
_cell_volume     1398.0(3)
_cell_formula_units_Z     2
_cell_measurement_reflns_used     74
_cell_measurement_theta_min     3.77
_cell_measurement_theta_max     12.49
_cell_measurement_temperature     296.0(10)
_cell_measurement_pressure     ?
_exptl_crystal_description     prism
_exptl_crystal_colour     blue
_exptl_crystal_size_max     0.24
_exptl_crystal_size_mid     0.20
_exptl_crystal_size_min     0.18
_exptl_crystal_density_diffrn     1.752
_exptl_crystal_density_meas     ?
_exptl_crystal_density_method     'not measured'
_exptl_crystal_F_000     760
_exptl_absorpt_coefficient_mu     1.613
_exptl_absorpt_correction_type     psi-scan
_exptl_absorpt_process_details     '(XSCANS; Siemens, 1996)'
_exptl_absorpt_correction_T_min     0.638
_exptl_absorpt_correction_T_max     0.750
_diffrn_ambient_temperature     296.0(10)
_diffrn_radiation_type     MoK\a
_diffrn_radiation_wavelength     0.71073
_diffrn_radiation_source     'fine-focus sealed tube'
_diffrn_radiation_monochromator     graphite
_diffrn_measurement_device_type     'Bruker P4'
_diffrn_measurement_method     '2\q/\w'
_diffrn_detector_area_resol_mean     ?
_diffrn_reflns_number     12145
_diffrn_reflns_av_R_equivalents     0.0284
_diffrn_reflns_av_sigmaI/netI     0.0392
_diffrn_reflns_theta_min     2.55
_diffrn_reflns_theta_max     27.50
_diffrn_reflns_theta_full     27.50
_diffrn_measured_fraction_theta_max     0.995
_diffrn_measured_fraction_theta_full     0.995
_diffrn_reflns_limit_h_min     -9
_diffrn_reflns_limit_h_max     7
_diffrn_reflns_limit_k_min     -10
_diffrn_reflns_limit_k_max     11
_diffrn_reflns_limit_l_min     -29
_diffrn_reflns_limit_l_max     29
_diffrn_standards_number     3
_diffrn_standards_interval_count     97
_diffrn_standards_interval_time     ?
_diffrn_standards_decay_%     2.5
loop_
    _diffrn_standard_refln_index_h
    _diffrn_standard_refln_index_k
    _diffrn_standard_refln_index_l
    1 1 2
    -1 1 -3
    1 0 -3
_reflns_number_total     6396
_reflns_number_gt     5139
_reflns_threshold_expression     I>2\s(I)
_refine_ls_structure_factor_coef     Fsqd
_refine_ls_matrix_type     full
_refine_ls_R_factor_all     0.0435
_refine_ls_R_factor_gt     0.0305
_refine_ls_wR_factor_gt     0.0753
_refine_ls_wR_factor_ref     0.0823
_refine_ls_goodness_of_fit_ref     1.023
_refine_ls_restrained_S_all     1.022
_refine_ls_number_reflns     6396
_refine_ls_number_parameters     433
_refine_ls_number_restraints     22
_refine_ls_number_constraints     0
_refine_ls_hydrogen_treatment     mixed
_refine_ls_weighting_scheme     calc
_refine_ls_weighting_details
         'calc w=1/[\s^2^(Fo^2^)+(0.0357P)^2^+0.6951P] where P=(Fo^2^+2Fc^2^)/3'
_atom_sites_solution_hydrogens     geom
_atom_sites_solution_primary     direct
_atom_sites_solution_secondary     difmap
_refine_ls_shift/su_max     0.002
_refine_ls_shift/su_mean     0.000
_refine_diff_density_max     0.503
_refine_diff_density_min     -0.477
_refine_ls_extinction_method     'SHELXL97 (Sheldrick, 2008)'
_refine_ls_extinction_coef     0.0028(5)
_refine_ls_extinction_expression
                                  'Fc^*^=kFc[1+0.001xFc^2^\l^3^/sin(2\q)]^-1/4^'
loop_
    _atom_type_symbol
    _atom_type_description
    _atom_type_scat_dispersion_real
    _atom_type_scat_dispersion_imag
    _atom_type_scat_source
    'C' 'C' 0.0033 0.0016
                         'International Tables Vol C Tables 4.2.6.8 and 6.1.1.4'
    'H' 'H' 0.0000 0.0000
                         'International Tables Vol C Tables 4.2.6.8 and 6.1.1.4'
    'N' 'N' 0.0061 0.0033
                         'International Tables Vol C Tables 4.2.6.8 and 6.1.1.4'
    'O' 'O' 0.0106 0.0060
                         'International Tables Vol C Tables 4.2.6.8 and 6.1.1.4'
    'Cu' 'Cu' 0.3201 1.2651
                         'International Tables Vol C Tables 4.2.6.8 and 6.1.1.4'
_computing_data_collection     'XSCANS (Siemens, 1996)'
_computing_cell_refinement     'XSCANS (Siemens, 1996)'
_computing_data_reduction     'XSCANS (Siemens, 1996)'
_computing_structure_solution     'SHELXS97 (Sheldrick, 2008)'
_computing_structure_refinement     'SHELXL97 (Sheldrick, 2008)'
_computing_molecular_graphics     'Mercury (Macrae <i>et al.</i>,  2006)'
_computing_publication_material     'SHELXL97 (Sheldrick, 2008)'
loop_
    _atom_site_type_symbol
    _atom_site_label
    _atom_site_fract_x
    _atom_site_fract_y
    _atom_site_fract_z
    _atom_site_U_iso_or_equiv
    _atom_site_adp_type
    _atom_site_calc_flag
    _atom_site_refinement_flags
    _atom_site_occupancy
    _atom_site_disorder_assembly
    _atom_site_disorder_group
    Cu Cu1 0.08644(4) 0.89792(3) 0.348009(11) 0.02579(9) Uani d . 1 . .
    N N1 -0.0982(3) 0.7671(2) 0.40361(8) 0.0248(4) Uani d . 1 . .
    C C2 -0.1523(3) 0.6214(3) 0.42879(10) 0.0256(4) Uani d . 1 . .
    N N3 -0.2240(3) 0.6329(2) 0.48134(8) 0.0258(4) Uani d . 1 . .
    H H3A -0.2680 0.5535 0.5052 0.031 Uiso calc R 1 . .
    C C4 -0.2147(3) 0.7941(3) 0.49036(9) 0.0238(4) Uani d . 1 . .
    C C5 -0.1392(3) 0.8745(3) 0.44130(9) 0.0231(4) Uani d . 1 . .
    C C6 -0.0845(3) 1.0489(3) 0.42218(9) 0.0234(4) Uani d . 1 . .
    H H6A -0.0850 1.1228 0.4551 0.028 Uiso calc R 1 . .
    H H6B -0.1710 1.0513 0.3898 0.028 Uiso calc R 1 . .
    N N7 0.1104(3) 1.1013(2) 0.40212(8) 0.0236(4) Uani d . 1 . .
    C C8 0.1656(3) 1.2389(3) 0.36114(10) 0.0275(5) Uani d . 1 . .
    H H8A 0.2246 1.3460 0.3838 0.033 Uiso calc R 1 . .
    H H8B 0.0550 1.2358 0.3380 0.033 Uiso calc R 1 . .
    C C9 0.3037(3) 1.2185(3) 0.31942(10) 0.0294(5) Uani d . 1 . .
    O O10 0.2858(2) 1.06789(19) 0.30833(7) 0.0303(3) Uani d . 1 . .
    O O11 0.4199(3) 1.3415(2) 0.29801(9) 0.0502(5) Uani d . 1 . .
    C C12 -0.1377(4) 0.4685(3) 0.40444(12) 0.0388(6) Uani d . 1 . .
    H H12A -0.0285 0.4996 0.3822 0.058 Uiso calc R 1 . .
    H H12B -0.2484 0.4038 0.3787 0.058 Uiso calc R 1 . .
    H H12C -0.1267 0.4028 0.4366 0.058 Uiso calc R 1 . .
    C C13 -0.2580(3) 0.8638(3) 0.54610(9) 0.0262(4) Uani d . 1 . .
    H H13A -0.3785 0.7852 0.5578 0.031 Uiso calc R 1 . .
    H H13B -0.2700 0.9673 0.5377 0.031 Uiso calc R 1 . .
    O O14 0.0602(3) 0.7270(2) 0.28594(7) 0.0337(4) Uani d D 1 . .
    H H14A -0.048(2) 0.651(3) 0.2794(12) 0.051 Uiso d D 1 . .
    H H14B 0.087(4) 0.770(3) 0.2528(7) 0.051 Uiso d D 1 . .
    O O15 -0.1735(3) 0.9468(2) 0.28392(8) 0.0421(4) Uani d D 1 . .
    H H15A -0.126(4) 0.955(4) 0.2509(8) 0.063 Uiso d D 1 . .
    H H15B -0.263(3) 0.851(2) 0.2816(14) 0.063 Uiso d D 1 . .
    Cu Cu2 0.35494(4) 0.83718(3) 0.145370(11) 0.02455(8) Uani d . 1 . .
    N N21 0.5757(3) 0.8507(2) 0.10232(8) 0.0246(4) Uani d . 1 . .
    C C22 0.6423(3) 0.7446(3) 0.08044(10) 0.0273(5) Uani d . 1 . .
    N N23 0.7269(3) 0.8023(2) 0.03001(8) 0.0258(4) Uani d . 1 . .
    H H23A 0.7806 0.7542 0.0086 0.031 Uiso calc R 1 . .
    C C24 0.7128(3) 0.9526(3) 0.01846(9) 0.0225(4) Uani d . 1 . .
    C C25 0.6218(3) 0.9813(3) 0.06424(9) 0.0218(4) Uani d . 1 . .
    C C26 0.5580(3) 1.1153(3) 0.08005(9) 0.0225(4) Uani d . 1 . .
    H H26A 0.5708 1.1879 0.0474 0.027 Uiso calc R 1 . .
    H H26B 0.6314 1.1827 0.1152 0.027 Uiso calc R 1 . .
    N N27 0.3561(2) 1.0257(2) 0.09200(7) 0.0213(3) Uani d . 1 . .
    C C28 0.2817(3) 1.1241(3) 0.12900(10) 0.0267(5) Uani d . 1 . .
    H H28A 0.2282 1.1836 0.1036 0.032 Uiso calc R 1 . .
    H H28B 0.3831 1.2059 0.1552 0.032 Uiso calc R 1 . .
    C C29 0.1307(3) 1.0060(3) 0.16603(10) 0.0278(5) Uani d . 1 . .
    O O30 0.1386(2) 0.86562(19) 0.17597(7) 0.0293(3) Uani d . 1 . .
    O O31 0.0133(3) 1.0514(2) 0.18558(8) 0.0415(4) Uani d . 1 . .
    C C32 0.6350(4) 0.5899(3) 0.10759(12) 0.0416(6) Uani d . 1 . .
    H H32A 0.5864 0.5831 0.1460 0.062 Uiso calc R 1 . .
    H H32B 0.7595 0.5927 0.1119 0.062 Uiso calc R 1 . .
    H H32C 0.5544 0.4937 0.0823 0.062 Uiso calc R 1 . .
    C C33 0.7703(3) 1.0501(3) -0.03551(9) 0.0248(4) Uani d . 1 . .
    H H33A 0.8968 1.0630 -0.0427 0.030 Uiso calc R 1 . .
    H H33B 0.7751 1.1612 -0.0272 0.030 Uiso calc R 1 . .
    O O34 0.3272(3) 0.6462(2) 0.19384(8) 0.0351(4) Uani d D 1 . .
    H H34A 0.222(2) 0.564(3) 0.1904(12) 0.053 Uiso d D 1 . .
    H H34B 0.364(4) 0.668(4) 0.2303(6) 0.053 Uiso d D 1 . .
    O O35 0.5368(3) 1.0386(2) 0.22603(8) 0.0393(4) Uani d D 1 . .
    H H35A 0.466(3) 1.044(4) 0.2520(10) 0.059 Uiso d D 1 . .
    H H35B 0.628(3) 1.029(4) 0.2450(12) 0.059 Uiso d D 1 . .
    N N41 0.3385(3) 0.7364(2) 0.43818(9) 0.0332(4) Uani d . 1 . .
    O O41 0.2854(4) 0.7699(3) 0.48506(9) 0.0635(6) Uani d . 1 . .
    O O42 0.3741(3) 0.6098(2) 0.43267(9) 0.0426(4) Uani d . 1 . .
    O O43 0.3583(3) 0.8284(3) 0.39489(8) 0.0487(5) Uani d . 1 . .
    N N51 0.1540(3) 0.4932(2) 0.04767(9) 0.0320(4) Uani d . 1 . .
    O O51 0.2721(3) 0.5612(3) 0.01204(9) 0.0540(5) Uani d . 1 . .
    O O52 0.0845(3) 0.3372(2) 0.05034(9) 0.0449(5) Uani d . 1 . .
    O O53 0.1045(3) 0.5808(2) 0.08235(8) 0.0425(4) Uani d . 1 . .
    O O61 0.7678(4) 0.4526(3) 0.24970(14) 0.0846(10) Uani d D 1 . .
    H H61A 0.657(3) 0.398(5) 0.259(2) 0.127 Uiso d D 1 . .
    H H61B 0.819(4) 0.384(3) 0.250(2) 0.127 Uiso d D 1 . .
    O O62 -0.0134(3) 0.3570(2) 0.17744(9) 0.0484(5) Uani d D 1 . .
    H H62A -0.015(5) 0.260(2) 0.1804(14) 0.073 Uiso d D 1 . .
    H H62B -0.006(5) 0.371(4) 0.1406(6) 0.073 Uiso d D 1 . .
    O O63 0.4948(3) 0.6773(2) 0.30304(8) 0.0404(4) Uani d D 1 . .
    H H63A 0.477(5) 0.5775(18) 0.3072(14) 0.061 Uiso d D 1 . .
    H H63B 0.448(5) 0.709(4) 0.3310(11) 0.061 Uiso d D 1 . .
loop_
    _atom_site_aniso_label
    _atom_site_aniso_U_11
    _atom_site_aniso_U_22
    _atom_site_aniso_U_33
    _atom_site_aniso_U_12
    _atom_site_aniso_U_13
    _atom_site_aniso_U_23
    Cu1 0.03386(16) 0.02060(13) 0.02290(14) 0.00971(11) 0.01201(11) 0.00325(10)
    N1 0.0294(10) 0.0231(9) 0.0225(9) 0.0105(8) 0.0069(7) 0.0032(7)
    C2 0.0292(11) 0.0233(10) 0.0246(11) 0.0104(9) 0.0057(9) 0.0047(8)
    N3 0.0300(10) 0.0217(9) 0.0246(9) 0.0082(7) 0.0082(7) 0.0066(7)
    C4 0.0232(10) 0.0216(10) 0.0250(10) 0.0069(8) 0.0054(8) 0.0026(8)
    C5 0.0225(10) 0.0228(10) 0.0233(10) 0.0081(8) 0.0043(8) 0.0021(8)
    C6 0.0256(11) 0.0249(10) 0.0220(10) 0.0119(9) 0.0060(8) 0.0038(8)
    N7 0.0294(10) 0.0211(8) 0.0214(9) 0.0103(7) 0.0089(7) 0.0046(7)
    C8 0.0361(12) 0.0221(10) 0.0256(11) 0.0117(9) 0.0111(9) 0.0064(8)
    C9 0.0338(12) 0.0280(11) 0.0265(11) 0.0114(10) 0.0102(9) 0.0064(9)
    O10 0.0363(9) 0.0257(8) 0.0298(8) 0.0116(7) 0.0150(7) 0.0051(6)
    O11 0.0573(12) 0.0308(9) 0.0619(13) 0.0124(9) 0.0368(10) 0.0140(9)
    C12 0.0554(16) 0.0271(12) 0.0382(14) 0.0197(11) 0.0143(12) 0.0054(10)
    C13 0.0254(11) 0.0285(11) 0.0248(11) 0.0101(9) 0.0085(8) 0.0034(8)
    O14 0.0437(10) 0.0272(8) 0.0259(8) 0.0088(7) 0.0127(7) 0.0000(7)
    O15 0.0395(11) 0.0469(11) 0.0327(9) 0.0092(8) 0.0114(8) 0.0047(8)
    Cu2 0.02862(15) 0.02653(14) 0.02214(14) 0.01350(11) 0.00965(10) 0.00828(10)
    N21 0.0261(9) 0.0271(9) 0.0228(9) 0.0123(8) 0.0054(7) 0.0070(7)
    C22 0.0281(11) 0.0315(11) 0.0257(11) 0.0148(9) 0.0056(9) 0.0064(9)
    N23 0.0288(10) 0.0296(9) 0.0242(9) 0.0163(8) 0.0076(7) 0.0040(7)
    C24 0.0211(10) 0.0252(10) 0.0218(10) 0.0098(8) 0.0032(8) 0.0037(8)
    C25 0.0205(10) 0.0237(10) 0.0209(10) 0.0086(8) 0.0026(8) 0.0044(8)
    C26 0.0230(10) 0.0224(10) 0.0220(10) 0.0085(8) 0.0055(8) 0.0035(8)
    N27 0.0230(9) 0.0220(8) 0.0201(8) 0.0097(7) 0.0067(7) 0.0032(7)
    C28 0.0314(12) 0.0297(11) 0.0243(10) 0.0166(9) 0.0099(9) 0.0052(9)
    C29 0.0300(12) 0.0333(12) 0.0226(11) 0.0145(10) 0.0075(9) 0.0046(9)
    O30 0.0343(9) 0.0302(8) 0.0265(8) 0.0146(7) 0.0128(6) 0.0076(6)
    O31 0.0460(11) 0.0491(11) 0.0446(10) 0.0310(9) 0.0265(8) 0.0172(8)
    C32 0.0576(17) 0.0428(14) 0.0415(14) 0.0350(13) 0.0172(12) 0.0187(12)
    C33 0.0215(10) 0.0290(11) 0.0228(10) 0.0083(9) 0.0061(8) 0.0053(8)
    O34 0.0404(10) 0.0308(9) 0.0314(9) 0.0109(7) 0.0053(7) 0.0111(7)
    O35 0.0399(10) 0.0510(11) 0.0328(9) 0.0241(9) 0.0069(8) 0.0005(8)
    N41 0.0346(11) 0.0308(10) 0.0348(11) 0.0136(9) 0.0039(9) 0.0068(8)
    O41 0.1023(19) 0.0726(15) 0.0410(12) 0.0576(14) 0.0303(12) 0.0161(10)
    O42 0.0498(11) 0.0284(9) 0.0530(11) 0.0177(8) 0.0129(9) 0.0093(8)
    O43 0.0711(14) 0.0503(11) 0.0392(10) 0.0368(11) 0.0161(9) 0.0207(9)
    N51 0.0358(11) 0.0319(10) 0.0311(10) 0.0174(9) -0.0023(8) -0.0005(8)
    O51 0.0574(13) 0.0541(12) 0.0461(12) 0.0165(10) 0.0171(10) 0.0033(9)
    O52 0.0558(12) 0.0292(9) 0.0502(11) 0.0183(8) 0.0008(9) 0.0021(8)
    O53 0.0532(12) 0.0388(10) 0.0416(10) 0.0249(9) 0.0074(9) -0.0008(8)
    O61 0.0627(16) 0.0583(15) 0.101(2) -0.0102(12) 0.0429(15) -0.0296(15)
    O62 0.0574(12) 0.0403(11) 0.0497(12) 0.0196(10) 0.0189(10) 0.0102(9)
    O63 0.0469(11) 0.0366(10) 0.0365(10) 0.0144(9) 0.0103(8) 0.0094(8)
loop_
    _geom_bond_atom_site_label_1
    _geom_bond_atom_site_label_2
    _geom_bond_site_symmetry_2
    _geom_bond_distance
    _geom_bond_publ_flag
    Cu1 O10 . 1.9484(16) yes
    Cu1 O14 . 1.9533(16) yes
    Cu1 N1 . 1.9789(18) yes
    Cu1 N7 . 2.0619(17) yes
    Cu1 O15 . 2.601(2) yes
    Cu1 O43 . 2.607(2) yes
    N1 C2 . 1.327(3) ?
    N1 C5 . 1.390(3) ?
    C2 N3 . 1.357(3) ?
    C2 C12 . 1.480(3) ?
    N3 C4 . 1.391(3) ?
    C4 C5 . 1.361(3) ?
    C4 C13 . 1.494(3) ?
    C5 C6 . 1.493(3) ?
    C6 N7 . 1.501(3) ?
    N7 C8 . 1.477(3) ?
    N7 C13 2_576 1.519(3) ?
    C8 C9 . 1.530(3) ?
    C9 O11 . 1.226(3) ?
    C9 O10 . 1.282(3) ?
    C13 N7 2_576 1.519(3) ?
    Cu2 O30 . 1.9632(15) yes
    Cu2 O34 . 1.9697(17) yes
    Cu2 N21 . 1.9903(18) yes
    Cu2 N27 . 2.0690(17) yes
    Cu2 O35 . 2.4221(19) yes
    Cu2 O53 . 2.5994(19) yes
    N21 C22 . 1.330(3) ?
    N21 C25 . 1.391(3) ?
    C22 N23 . 1.355(3) ?
    C22 C32 . 1.484(3) ?
    N23 C24 . 1.395(3) ?
    C24 C25 . 1.359(3) ?
    C24 C33 . 1.492(3) ?
    C25 C26 . 1.490(3) ?
    C26 N27 . 1.492(3) ?
    N27 C28 . 1.480(3) ?
    N27 C33 2_675 1.514(3) ?
    C28 C29 . 1.527(3) ?
    C29 O31 . 1.234(3) ?
    C29 O30 . 1.281(3) ?
    C33 N27 2_675 1.514(3) ?
    N41 O41 . 1.226(3) ?
    N41 O42 . 1.251(3) ?
    N41 O43 . 1.260(3) ?
    N51 O51 . 1.233(3) ?
    N51 O52 . 1.253(3) ?
    N51 O53 . 1.259(3) ?
    N3 H3A . 0.8600 ?
    C6 H6A . 0.9700 ?
    C6 H6B . 0.9700 ?
    C8 H8A . 0.9700 ?
    C8 H8B . 0.9700 ?
    C12 H12A . 0.9600 ?
    C12 H12B . 0.9600 ?
    C12 H12C . 0.9600 ?
    C13 H13A . 0.9700 ?
    C13 H13B . 0.9700 ?
    O14 H14A . 0.840(10)
                       ?
    O14 H14B . 0.850(10)
                       ?
    O15 H15A . 0.840(10)
                       ?
    O15 H15B . 0.840(10)
                       ?
    N23 H23A . 0.8600 ?
    C26 H26A . 0.9700 ?
    C26 H26B . 0.9700 ?
    C28 H28A . 0.9700 ?
    C28 H28B . 0.9700 ?
    C32 H32A . 0.9600 ?
    C32 H32B . 0.9600 ?
    C32 H32C . 0.9600 ?
    C33 H33A . 0.9700 ?
    C33 H33B . 0.9700 ?
    O34 H34A . 0.840(10)
                       ?
    O34 H34B . 0.840(10)
                       ?
    O35 H35A . 0.84(3) ?
    O35 H35B . 0.84(3) ?
    O61 H61A . 0.84(3) ?
    O61 H61B . 0.85(3) ?
    O62 H62A . 0.840(10)
                       ?
    O62 H62B . 0.840(10)
                       ?
    O63 H63A . 0.840(10)
                       ?
    O63 H63B . 0.84(3) ?
loop_
    _geom_angle_atom_site_label_1
    _geom_angle_atom_site_label_2
    _geom_angle_atom_site_label_3
    _geom_angle_site_symmetry_1
    _geom_angle_site_symmetry_3
    _geom_angle
    _geom_angle_publ_flag
    O10 Cu1 O14 . . 91.21(7) ?
    O10 Cu1 N1 . . 166.48(7) ?
    O14 Cu1 N1 . . 102.13(7) ?
    O10 Cu1 N7 . . 82.87(7) ?
    O14 Cu1 N7 . . 170.59(7) ?
    N1 Cu1 N7 . . 84.17(7) ?
    O10 Cu1 O15 . . 91.86(7) ?
    O14 Cu1 O15 . . 86.02(7) ?
    N1 Cu1 O15 . . 91.24(7) ?
    N7 Cu1 O15 . . 86.87(7) ?
    O10 Cu1 O43 . . 84.37(7) ?
    O14 Cu1 O43 . . 84.84(7) ?
    N1 Cu1 O43 . . 94.57(7) ?
    N7 Cu1 O43 . . 101.77(7) ?
    O15 Cu1 O43 . . 170.03(6) ?
    C2 N1 C5 . . 106.92(17) ?
    C2 N1 Cu1 . . 139.08(15) ?
    C5 N1 Cu1 . . 109.98(13) ?
    N1 C2 N3 . . 109.50(18) ?
    N1 C2 C12 . . 126.2(2) ?
    N3 C2 C12 . . 124.3(2) ?
    C2 N3 C4 . . 108.79(17) ?
    C5 C4 N3 . . 105.16(18) ?
    C5 C4 C13 . . 128.95(19) ?
    N3 C4 C13 . . 125.51(19) ?
    C4 C5 N1 . . 109.61(18) ?
    C4 C5 C6 . . 134.29(19) ?
    N1 C5 C6 . . 116.00(18) ?
    C5 C6 N7 . . 105.46(16) ?
    C8 N7 C6 . . 114.66(17) ?
    C8 N7 C13 . 2_576 111.73(17) ?
    C6 N7 C13 . 2_576 112.48(16) ?
    C8 N7 Cu1 . . 102.92(12) ?
    C6 N7 Cu1 . . 102.80(12) ?
    C13 N7 Cu1 2_576 . 111.46(13) ?
    N7 C8 C9 . . 108.93(17) ?
    O11 C9 O10 . . 124.0(2) ?
    O11 C9 C8 . . 120.1(2) ?
    O10 C9 C8 . . 115.84(19) ?
    C9 O10 Cu1 . . 114.73(14) ?
    C4 C13 N7 . 2_576 113.84(18) ?
    O30 Cu2 O34 . . 94.11(7) ?
    O30 Cu2 N21 . . 166.65(7) ?
    O34 Cu2 N21 . . 99.21(7) ?
    O30 Cu2 N27 . . 82.21(7) ?
    O34 Cu2 N27 . . 174.38(7) ?
    N21 Cu2 N27 . . 84.44(7) ?
    O30 Cu2 O35 . . 84.72(7) ?
    O34 Cu2 O35 . . 92.25(7) ?
    N21 Cu2 O35 . . 95.62(7) ?
    N27 Cu2 O35 . . 91.64(7) ?
    O30 Cu2 O53 . . 85.36(6) ?
    O34 Cu2 O53 . . 76.31(7) ?
    N21 Cu2 O53 . . 96.84(7) ?
    N27 Cu2 O53 . . 99.08(6) ?
    O35 Cu2 O53 . . 164.27(6) ?
    C22 N21 C25 . . 106.61(17) ?
    C22 N21 Cu2 . . 137.21(15) ?
    C25 N21 Cu2 . . 109.28(13) ?
    N21 C22 N23 . . 109.61(19) ?
    N21 C22 C32 . . 126.3(2) ?
    N23 C22 C32 . . 124.1(2) ?
    C22 N23 C24 . . 108.84(18) ?
    C25 C24 N23 . . 104.89(18) ?
    C25 C24 C33 . . 128.23(19) ?
    N23 C24 C33 . . 126.66(19) ?
    C24 C25 N21 . . 110.02(18) ?
    C24 C25 C26 . . 134.12(19) ?
    N21 C25 C26 . . 115.81(17) ?
    C25 C26 N27 . . 105.47(16) ?
    C28 N27 C26 . . 114.94(16) ?
    C28 N27 C33 . 2_675 111.27(17) ?
    C26 N27 C33 . 2_675 112.37(15) ?
    C28 N27 Cu2 . . 104.14(12) ?
    C26 N27 Cu2 . . 103.68(12) ?
    C33 N27 Cu2 2_675 . 109.74(12) ?
    N27 C28 C29 . . 109.37(17) ?
    O31 C29 O30 . . 124.2(2) ?
    O31 C29 C28 . . 119.3(2) ?
    O30 C29 C28 . . 116.51(19) ?
    C29 O30 Cu2 . . 114.94(14) ?
    C24 C33 N27 . 2_675 115.46(17) ?
    O41 N41 O42 . . 120.3(2) ?
    O41 N41 O43 . . 120.8(2) ?
    O42 N41 O43 . . 118.9(2) ?
    N41 O43 Cu1 . . 122.73(16) ?
    O51 N51 O52 . . 120.4(2) ?
    O51 N51 O53 . . 120.0(2) ?
    O52 N51 O53 . . 119.5(2) ?
    N51 O53 Cu2 . . 120.63(15) ?
    C2 N3 H3A . . 125.6 ?
    C4 N3 H3A . . 125.6 ?
    C5 C6 H6A . . 110.6 ?
    N7 C6 H6A . . 110.6 ?
    C5 C6 H6B . . 110.6 ?
    N7 C6 H6B . . 110.6 ?
    H6A C6 H6B . . 108.8 ?
    N7 C8 H8A . . 109.9 ?
    C9 C8 H8A . . 109.9 ?
    N7 C8 H8B . . 109.9 ?
    C9 C8 H8B . . 109.9 ?
    H8A C8 H8B . . 108.3 ?
    C2 C12 H12A . . 109.5 ?
    C2 C12 H12B . . 109.5 ?
    H12A C12 H12B . . 109.5 ?
    C2 C12 H12C . . 109.5 ?
    H12A C12 H12C . . 109.5 ?
    H12B C12 H12C . . 109.5 ?
    C4 C13 H13A . . 108.8 ?
    N7 C13 H13A 2_576 . 108.8 ?
    C4 C13 H13B . . 108.8 ?
    N7 C13 H13B 2_576 . 108.8 ?
    H13A C13 H13B . . 107.7 ?
    Cu1 O14 H14A . . 115.2(19) ?
    Cu1 O14 H14B . . 111(2) ?
    H14A O14 H14B . . 105(2) ?
    Cu1 O15 H15A . . 98(2) ?
    Cu1 O15 H15B . . 102(2) ?
    H15A O15 H15B . . 105(2) ?
    C22 N23 H23A . . 125.6 ?
    C24 N23 H23A . . 125.6 ?
    C25 C26 H26A . . 110.6 ?
    N27 C26 H26A . . 110.6 ?
    C25 C26 H26B . . 110.6 ?
    N27 C26 H26B . . 110.6 ?
    H26A C26 H26B . . 108.8 ?
    N27 C28 H28A . . 109.8 ?
    C29 C28 H28A . . 109.8 ?
    N27 C28 H28B . . 109.8 ?
    C29 C28 H28B . . 109.8 ?
    H28A C28 H28B . . 108.2 ?
    C22 C32 H32A . . 109.5 ?
    C22 C32 H32B . . 109.5 ?
    H32A C32 H32B . . 109.5 ?
    C22 C32 H32C . . 109.5 ?
    H32A C32 H32C . . 109.5 ?
    H32B C32 H32C . . 109.5 ?
    C24 C33 H33A . . 108.4 ?
    N27 C33 H33A 2_675 . 108.4 ?
    C24 C33 H33B . . 108.4 ?
    N27 C33 H33B 2_675 . 108.4 ?
    H33A C33 H33B . . 107.5 ?
    Cu2 O34 H34A . . 117(2) ?
    Cu2 O34 H34B . . 117(2) ?
    H34A O34 H34B . . 109(2) ?
    Cu2 O35 H35A . . 110(2) ?
    Cu2 O35 H35B . . 121(2) ?
    H35A O35 H35B . . 105(2) ?
    H61A O61 H61B . . 106(2) ?
    H62A O62 H62B . . 103(2) ?
    H63A O63 H63B . . 108(2) ?
loop_
    _geom_torsion_atom_site_label_1
    _geom_torsion_atom_site_label_2
    _geom_torsion_atom_site_label_3
    _geom_torsion_atom_site_label_4
    _geom_torsion_site_symmetry_1
    _geom_torsion_site_symmetry_2
    _geom_torsion_site_symmetry_3
    _geom_torsion_site_symmetry_4
    _geom_torsion
    _geom_torsion_publ_flag
    O10 Cu1 N1 C2 . . . . -126.5(3) ?
    O14 Cu1 N1 C2 . . . . 44.1(2) ?
    N7 Cu1 N1 C2 . . . . -143.0(2) ?
    O15 Cu1 N1 C2 . . . . 130.3(2) ?
    O43 Cu1 N1 C2 . . . . -41.6(2) ?
    O10 Cu1 N1 C5 . . . . 26.7(4) ?
    O14 Cu1 N1 C5 . . . . -162.71(14) ?
    N7 Cu1 N1 C5 . . . . 10.21(14) ?
    O15 Cu1 N1 C5 . . . . -76.52(14) ?
    O43 Cu1 N1 C5 . . . . 111.60(14) ?
    C5 N1 C2 N3 . . . . -0.7(2) ?
    Cu1 N1 C2 N3 . . . . 152.96(18) ?
    C5 N1 C2 C12 . . . . 179.5(2) ?
    Cu1 N1 C2 C12 . . . . -26.8(4) ?
    N1 C2 N3 C4 . . . . -0.2(3) ?
    C12 C2 N3 C4 . . . . 179.6(2) ?
    C2 N3 C4 C5 . . . . 1.1(2) ?
    C2 N3 C4 C13 . . . . -172.3(2) ?
    N3 C4 C5 N1 . . . . -1.5(2) ?
    C13 C4 C5 N1 . . . . 171.5(2) ?
    N3 C4 C5 C6 . . . . -177.7(2) ?
    C13 C4 C5 C6 . . . . -4.7(4) ?
    C2 N1 C5 C4 . . . . 1.4(2) ?
    Cu1 N1 C5 C4 . . . . -160.57(15) ?
    C2 N1 C5 C6 . . . . 178.42(19) ?
    Cu1 N1 C5 C6 . . . . 16.4(2) ?
    C4 C5 C6 N7 . . . . 131.6(3) ?
    N1 C5 C6 N7 . . . . -44.5(2) ?
    C5 C6 N7 C8 . . . . 158.05(17) ?
    C5 C6 N7 C13 . . . 2_576 -72.8(2) ?
    C5 C6 N7 Cu1 . . . . 47.16(17) ?
    O10 Cu1 N7 C8 . . . . 31.67(14) ?
    N1 Cu1 N7 C8 . . . . -152.16(14) ?
    O15 Cu1 N7 C8 . . . . -60.59(13) ?
    O43 Cu1 N7 C8 . . . . 114.37(13) ?
    O10 Cu1 N7 C6 . . . . 151.08(13) ?
    N1 Cu1 N7 C6 . . . . -32.75(13) ?
    O15 Cu1 N7 C6 . . . . 58.82(12) ?
    O43 Cu1 N7 C6 . . . . -126.22(12) ?
    O10 Cu1 N7 C13 . . . 2_576 -88.21(13) ?
    N1 Cu1 N7 C13 . . . 2_576 87.95(13) ?
    O15 Cu1 N7 C13 . . . 2_576 179.52(13) ?
    O43 Cu1 N7 C13 . . . 2_576 -5.51(14) ?
    C6 N7 C8 C9 . . . . -149.67(18) ?
    C13 N7 C8 C9 2_576 . . . 80.8(2) ?
    Cu1 N7 C8 C9 . . . . -38.8(2) ?
    N7 C8 C9 O11 . . . . -152.6(2) ?
    N7 C8 C9 O10 . . . . 28.6(3) ?
    O11 C9 O10 Cu1 . . . . -179.2(2) ?
    C8 C9 O10 Cu1 . . . . -0.5(3) ?
    O14 Cu1 O10 C9 . . . . 154.16(17) ?
    N1 Cu1 O10 C9 . . . . -35.0(4) ?
    N7 Cu1 O10 C9 . . . . -18.51(16) ?
    O15 Cu1 O10 C9 . . . . 68.10(17) ?
    O43 Cu1 O10 C9 . . . . -121.15(17) ?
    C5 C4 C13 N7 . . . 2_576 -99.9(3) ?
    N3 C4 C13 N7 . . . 2_576 71.9(3) ?
    O30 Cu2 N21 C22 . . . . -141.4(3) ?
    O34 Cu2 N21 C22 . . . . 34.5(2) ?
    N27 Cu2 N21 C22 . . . . -141.1(2) ?
    O35 Cu2 N21 C22 . . . . 127.8(2) ?
    O53 Cu2 N21 C22 . . . . -42.6(2) ?
    O30 Cu2 N21 C25 . . . . 4.0(4) ?
    O34 Cu2 N21 C25 . . . . 179.99(14) ?
    N27 Cu2 N21 C25 . . . . 4.30(14) ?
    O35 Cu2 N21 C25 . . . . -86.81(14) ?
    O53 Cu2 N21 C25 . . . . 102.81(14) ?
    C25 N21 C22 N23 . . . . -0.5(2) ?
    Cu2 N21 C22 N23 . . . . 145.56(18) ?
    C25 N21 C22 C32 . . . . 176.9(2) ?
    Cu2 N21 C22 C32 . . . . -37.1(4) ?
    N21 C22 N23 C24 . . . . -0.5(3) ?
    C32 C22 N23 C24 . . . . -178.0(2) ?
    C22 N23 C24 C25 . . . . 1.3(2) ?
    C22 N23 C24 C33 . . . . -173.7(2) ?
    N23 C24 C25 N21 . . . . -1.6(2) ?
    C33 C24 C25 N21 . . . . 173.3(2) ?
    N23 C24 C25 C26 . . . . -179.1(2) ?
    C33 C24 C25 C26 . . . . -4.2(4) ?
    C22 N21 C25 C24 . . . . 1.3(2) ?
    Cu2 N21 C25 C24 . . . . -154.94(15) ?
    C22 N21 C25 C26 . . . . 179.31(18) ?
    Cu2 N21 C25 C26 . . . . 23.0(2) ?
    C24 C25 C26 N27 . . . . 129.3(2) ?
    N21 C25 C26 N27 . . . . -48.0(2) ?
    C25 C26 N27 C28 . . . . 158.64(17) ?
    C25 C26 N27 C33 . . . 2_675 -72.8(2) ?
    C25 C26 N27 Cu2 . . . . 45.67(16) ?
    O30 Cu2 N27 C28 . . . . 30.55(13) ?
    N21 Cu2 N27 C28 . . . . -149.39(14) ?
    O35 Cu2 N27 C28 . . . . -53.90(13) ?
    O53 Cu2 N27 C28 . . . . 114.55(13) ?
    O30 Cu2 N27 C26 . . . . 151.13(12) ?
    N21 Cu2 N27 C26 . . . . -28.80(12) ?
    O35 Cu2 N27 C26 . . . . 66.69(12) ?
    O53 Cu2 N27 C26 . . . . -124.87(12) ?
    O30 Cu2 N27 C33 . . . 2_675 -88.64(13) ?
    N21 Cu2 N27 C33 . . . 2_675 91.42(13) ?
    O35 Cu2 N27 C33 . . . 2_675 -173.09(12) ?
    O53 Cu2 N27 C33 . . . 2_675 -4.64(13) ?
    C26 N27 C28 C29 . . . . -148.41(18) ?
    C33 N27 C28 C29 2_675 . . . 82.4(2) ?
    Cu2 N27 C28 C29 . . . . -35.70(19) ?
    N27 C28 C29 O31 . . . . -158.3(2) ?
    N27 C28 C29 O30 . . . . 23.4(3) ?
    O31 C29 O30 Cu2 . . . . -174.47(19) ?
    C28 C29 O30 Cu2 . . . . 3.7(2) ?
    O34 Cu2 O30 C29 . . . . 164.11(16) ?
    N21 Cu2 O30 C29 . . . . -19.9(4) ?
    N27 Cu2 O30 C29 . . . . -20.16(15) ?
    O35 Cu2 O30 C29 . . . . 72.23(16) ?
    O53 Cu2 O30 C29 . . . . -120.00(16) ?
    C25 C24 C33 N27 . . . 2_675 -101.2(3) ?
    N23 C24 C33 N27 . . . 2_675 72.7(3) ?
    O41 N41 O43 Cu1 . . . . -56.3(3) ?
    O42 N41 O43 Cu1 . . . . 123.81(19) ?
    O10 Cu1 O43 N41 . . . . 167.17(19) ?
    O14 Cu1 O43 N41 . . . . -101.09(19) ?
    N1 Cu1 O43 N41 . . . . 0.70(19) ?
    N7 Cu1 O43 N41 . . . . 85.68(19) ?
    O51 N51 O53 Cu2 . . . . -49.7(3) ?
    O52 N51 O53 Cu2 . . . . 129.25(19) ?
    O30 Cu2 O53 N51 . . . . 179.93(17) ?
    O34 Cu2 O53 N51 . . . . -84.69(17) ?
    N21 Cu2 O53 N51 . . . . 13.17(18) ?
    N27 Cu2 O53 N51 . . . . 98.60(17) ?
    O35 Cu2 O53 N51 . . . . -129.0(2) ?
loop_
    _geom_hbond_atom_site_label_D
    _geom_hbond_atom_site_label_H
    _geom_hbond_atom_site_label_A
    _geom_hbond_site_symmetry_A
    _geom_hbond_distance_DH
    _geom_hbond_distance_HA
    _geom_hbond_distance_DA
    _geom_hbond_angle_DHA
    _geom_hbond_publ_flag
    N3 H3A O42 2_566 0.86 2.00 2.853(3) 172.8 yes
    N23 H23A O52 2_665 0.86 2.07 2.927(3) 172.6 yes
    O14 H14A O61 1_455 0.840(10)
                               1.810(10)
                                       2.613(3) 158(3) yes
    O14 H14B O30 . 0.850(10)
                           1.940(10)
                                   2.782(2) 178(3) yes
    O15 H15A O31 . 0.840(10)
                           1.890(10)
                                   2.701(2) 160(3) yes
    O15 H15B O63 1_455 0.840(10)
                               1.98(2) 2.769(3) 155(3) yes
    O34 H34A O62 . 0.840(10)
                           1.980(10)
                                   2.819(3) 174(3) yes
    O34 H34B O63 . 0.840(10)
                           1.860(10)
                                   2.665(3) 160(3) yes
    O35 H35A O10 . 0.84(3) 2.02(3) 2.855(2) 174(3) yes
    O35 H35B O15 1_655 0.84(3) 2.11(3) 2.938(3) 166(3) yes
    O61 H61A O11 1_545 0.84(3) 1.98(2) 2.787(3) 161(4) yes
    O61 H61B O62 1_655 0.85(3) 2.22(4) 2.770(3) 123(4) yes
    O62 H62A O31 1_545 0.840(10)
                               1.940(10)
                                       2.777(3) 173(4) yes
    O62 H62B O52 . 0.840(10)
                           2.24(2) 3.023(3) 154(3) yes
    O63 H63A O11 1_545 0.840(10)
                               1.930(10)
                                       2.751(3) 167(3) yes
    O63 H63B O43 . 0.84(3) 2.07(3) 2.898(3) 170(3) yes
    O63 H63B O42 . 0.84(3) 2.49(2) 3.120(3) 133(3) yes
data_global
_journal_date_recd_electronic     2008-07-16
_journal_date_accepted     2008-07-28
_journal_name_full     'Acta Crystallographica, Section E'
_journal_year     2008
_journal_volume     64
_journal_issue      9
_journal_page_first     m1135
_journal_page_last     m1136
_journal_paper_category     QM
_journal_coeditor_code     HY2146
_publ_contact_author_name     'Sylvain Bern\`es'
_publ_contact_author_address
;
DEP Facultad de Ciencias Qu\'imicas, UANL
Guerrero y Progreso S/N
Col. Trevi\~no
64570 Monterrey, N.L.
Mexico
;
_publ_contact_author_email     sylvain_bernes@hotmail.com
_publ_contact_author_fax     (+52)(81)82204918
_publ_contact_author_phone     (+52)(81)82204900x3460
_publ_section_title
;
[\m-2,8-Dimethyl-1,4,5,6,7,10,11,12-octahydrodiimidazo\\[4,5-<i>h</i>;4',5'-\\
<i>c</i>][1,6]diazecine-5,11-diacetato]bis[diaquanitratocopper(II)]
trihydrate
;
loop_
    _publ_author_name
    _publ_author_footnote
    _publ_author_address
    "Luna-Ram\'irez, Karen S." .
;
Departamento de Qu\'imica Inorg\'anica y Nuclear
Facultad de Qu\'imica, UNAM
04510 M\'exico
DF
Mexico
;
    "Bern\`es, Sylvain" .
;
DEP Facultad de Ciencias Qu\'imicas, UANL
Guerrero y Progreso S/N
Col. Trevi\~no
64570 Monterrey
NL
Mexico
;
    "Gasque, Laura" .
;
Departamento de Qu\'imica Inorg\'anica y Nuclear
Facultad de Qu\'imica, UNAM
04510 M\'exico
DF
Mexico
;
