# Supplementary material for: [μ-2,8-Dimethyl-1,4,5,6,7,10,11,12-octa­hydro­diimidazo[4,5-h;4′,5′-c][1,6]diaze­cine-5,11-diacetato]bis­[diaqua­nitrato­copper(II)] trihydrate
Source: Acta Crystallogr Sect E Struct Rep Online. 2008 Aug 6;64(Pt 9):m1135–6. doi: 10.1107/S1600536808023969 (PMC2960600; doi:10.1107/S1600536808023969)
Supplement: Supplementary file 2 [file e-64-m1135-Isup2.hkl]

# 
# h,k,l, Fc-squared, Fo-squared, sigma(Fo-squared) and status flag 
# 
data_I
_shelx_title ' glycu in P-1' 
_shelx_refln_list_code          4 
_shelx_F_calc_maximum      185.46 
_exptl_crystal_F_000       760.00 
_reflns_d_resolution_high  0.7697 
 
loop_ 
 _symmetry_equiv_pos_as_xyz 
 'x, y, z' 
 '-x, -y, -z' 
 
_cell_length_a     7.7983 
_cell_length_b     8.7523 
_cell_length_c    22.5091 
_cell_angle_alpha  91.802 
_cell_angle_beta   93.479 
_cell_angle_gamma 114.023 
 
_shelx_F_squared_multiplier     1.000 
 
loop_ 
 _refln_index_h 
 _refln_index_k 
 _refln_index_l 
 _refln_F_squared_calc 
 _refln_F_squared_meas 
 _refln_F_squared_sigma 
 _refln_observed_status 
   1   0   0      926.11     1012.11     50.25 o 
   2   0   0     2641.36     2784.43     59.27 o 
   3   0   0     2133.26     2194.18     74.82 o 
   4   0   0     5010.19     5021.52     90.77 o 
   5   0   0     1346.45     1327.39     36.26 o 
   6   0   0       46.64       31.06      7.31 o 
   7   0   0      452.50      453.89     13.03 o 
   8   0   0      138.48      154.49     22.18 o 
   9   0   0       31.87       15.68     18.48 o 
  -9   1   0        4.62       18.82     14.23 o 
  -8   1   0      591.56      622.21     34.18 o 
  -7   1   0      225.77      206.85     10.69 o 
  -6   1   0      928.59     1000.38     29.76 o 
  -5   1   0        0.48        4.21      5.92 o 
  -4   1   0     7029.68     6754.47    106.95 o 
  -3   1   0     1216.28     1225.85     29.58 o 
  -2   1   0     2547.92     2747.64    156.54 o 
  -1   1   0        3.87        4.76      1.74 o 
   0   1   0    15820.16    15938.05    150.97 o 
   1   1   0      371.26      354.78     10.20 o 
   2   1   0      832.34      921.13     40.57 o 
   3   1   0     4449.15     4313.89     85.76 o 
   4   1   0      150.27      124.21     12.32 o 
   5   1   0     1717.68     1694.58     46.65 o 
   6   1   0       26.34       25.98      8.68 o 
   7   1   0       30.40       40.41     10.92 o 
   8   1   0      280.48      243.47     25.88 o 
  -9   2   0       13.42        3.70     15.12 o 
  -8   2   0     1246.91     1272.63     42.83 o 
  -7   2   0      399.94      385.03     13.40 o 
  -6   2   0     1268.72     1246.22     38.83 o 
  -5   2   0      232.22      252.82      9.77 o 
  -4   2   0       35.58       27.65     10.98 o 
  -3   2   0    18800.82    17894.61    293.48 o 
  -2   2   0       14.92       13.94      3.36 o 
  -1   2   0     2193.69     2398.13     80.98 o 
   0   2   0      108.60      135.08      4.24 o 
   1   2   0     1829.00     1660.07     52.04 o 
   2   2   0       55.96       42.74      5.14 o 
   3   2   0      945.23      994.21     48.45 o 
   4   2   0      309.73      283.75     16.92 o 
   5   2   0      201.52      222.31     10.93 o 
   6   2   0       33.89       42.27      7.55 o 
   7   2   0       24.47       32.27      8.93 o 
   8   2   0      314.68      308.80     28.68 o 
  -9   3   0       45.13       26.33     17.70 o 
  -8   3   0      357.78      376.27     25.10 o 
  -7   3   0      464.97      446.11     13.00 o 
  -6   3   0       18.37        5.38      6.09 o 
  -5   3   0        8.47       10.36      4.99 o 
  -4   3   0      962.89      976.02     25.31 o 
  -3   3   0     4749.80     4561.44     84.23 o 
  -2   3   0       92.48       80.52      4.71 o 
  -1   3   0      344.15      368.66     10.44 o 
   0   3   0      841.84      799.79     22.48 o 
   1   3   0     1065.13     1099.06     28.25 o 
   2   3   0     5367.56     5249.94     95.60 o 
   3   3   0      485.60      524.63     19.00 o 
   4   3   0     1364.74     1378.16     44.87 o 
   5   3   0      226.14      229.22     10.71 o 
   6   3   0        2.94       -4.94      6.38 o 
   7   3   0       25.74       21.48      9.58 o 
  -9   4   0       89.32      113.93     18.60 o 
  -8   4   0        0.28      -10.19     10.53 o 
  -7   4   0      169.47      166.23     14.73 o 
  -6   4   0     1075.24     1114.84     29.77 o 
  -5   4   0     1041.28     1072.41     77.61 o 
  -4   4   0     1871.52     1912.92     55.02 o 
  -3   4   0      320.07      252.00     13.95 o 
  -2   4   0     4416.67     4239.60    130.34 o 
  -1   4   0     1349.73     1465.29     47.78 o 
   0   4   0     4588.49     4598.60     82.27 o 
   1   4   0     1781.77     1770.57     54.26 o 
   2   4   0      436.08      442.71     12.53 o 
   3   4   0        2.69       -2.11      5.43 o 
   4   4   0      252.25      269.31     11.63 o 
   5   4   0     1008.15      973.10     44.34 o 
   6   4   0       18.94       10.46      8.98 o 
   7   4   0        3.40        2.65      9.15 o 
  -9   5   0      198.44      226.65     23.75 o 
  -8   5   0       41.53        9.97     15.46 o 
  -7   5   0       66.42       79.34      7.56 o 
  -6   5   0     2689.34     2684.58     59.63 o 
  -5   5   0      621.00      586.21     16.14 o 
  -4   5   0      548.44      576.77     15.92 o 
  -3   5   0     3052.34     2995.18     84.00 o 
  -2   5   0     8378.55     8189.52    157.60 o 
  -1   5   0      977.37      934.34     52.15 o 
   0   5   0       19.95       12.91      4.56 o 
   1   5   0     3569.83     3596.10     67.58 o 
   2   5   0       14.17       25.03     10.98 o 
   3   5   0       90.50       91.33     17.42 o 
   4   5   0      153.04      141.60      9.64 o 
   5   5   0     2005.45     2022.96     45.77 o 
   6   5   0       44.49       51.75     13.51 o 
  -9   6   0        6.61        7.39     12.66 o 
  -8   6   0      105.53       97.92     22.63 o 
  -7   6   0       63.15       57.91     18.04 o 
  -6   6   0     1310.63     1317.07     36.20 o 
  -5   6   0      967.51     1022.33     34.14 o 
  -4   6   0        2.17       10.05      5.94 o 
  -3   6   0     1119.16     1042.47     27.70 o 
  -2   6   0      523.19      574.21     37.44 o 
  -1   6   0      150.97      136.76      8.68 o 
   0   6   0        9.86       10.43      4.77 o 
   1   6   0     5211.07     5296.75     74.25 o 
   2   6   0      403.75      407.16     13.19 o 
   3   6   0       11.69        9.02     12.49 o 
   4   6   0      124.27      148.53     13.65 o 
   5   6   0      155.67      160.68     23.58 o 
  -9   7   0      355.65      327.85     27.45 o 
  -8   7   0      351.24      339.96     25.44 o 
  -7   7   0      346.59      328.55     11.43 o 
  -6   7   0        1.28        2.70      5.66 o 
  -5   7   0     1319.68     1222.58     68.75 o 
  -4   7   0      148.80      169.62     23.14 o 
  -3   7   0     1080.11     1057.50     36.16 o 
  -2   7   0      759.41      778.55     27.24 o 
  -1   7   0      668.14      648.60     16.13 o 
   0   7   0       18.14       33.62      9.97 o 
   1   7   0      194.36      204.17     10.25 o 
   2   7   0      172.40      176.82     10.03 o 
   3   7   0       33.10       15.93      9.45 o 
   4   7   0      290.00      271.07     23.36 o 
  -9   8   0      119.62      101.95     22.85 o 
  -8   8   0       97.10      113.04     17.81 o 
  -7   8   0        7.11        4.82      7.87 o 
  -6   8   0      187.01      170.81     11.15 o 
  -5   8   0      220.75      238.12     16.13 o 
  -4   8   0      352.87      332.68     11.99 o 
  -3   8   0       86.10       71.09      6.77 o 
  -2   8   0      611.61      630.78     22.30 o 
  -1   8   0       11.64        5.09      6.39 o 
   0   8   0      178.06      171.14      8.79 o 
   1   8   0      392.93      404.38     18.71 o 
   2   8   0       64.09       62.18     13.35 o 
   3   8   0       84.23       88.79     14.21 o 
  -8   9   0       87.91       92.42     19.04 o 
  -7   9   0        0.87        3.70     11.43 o 
  -6   9   0      747.03      782.87     25.46 o 
  -5   9   0      514.09      544.62     20.90 o 
  -4   9   0       27.26       32.45     15.18 o 
  -3   9   0      135.05      127.73     11.67 o 
  -2   9   0      489.34      539.80     20.79 o 
  -1   9   0      672.20      712.44     30.04 o 
   0   9   0        9.69       11.18      7.06 o 
   1   9   0      140.38      145.56     17.42 o 
   2   9   0        5.30       12.07      9.50 o 
  -8  10   0       90.81      109.45     20.95 o 
  -7  10   0        8.87        0.90     11.76 o 
  -6  10   0       10.53       15.93     13.05 o 
  -5  10   0      935.04      930.39     27.06 o 
  -4  10   0       37.05       51.94     11.76 o 
  -3  10   0       20.89       15.68      9.52 o 
  -2  10   0       28.78       23.39     10.01 o 
  -1  10   0      739.44      756.98     26.10 o 
   0  10   0       29.34       24.78     16.24 o 
  -6  11   0       27.76        2.80     19.38 o 
  -5  11   0      409.70      383.78     30.81 o 
  -4  11   0       19.92        1.01     12.21 o 
  -3  11   0       15.51       12.10     12.32 o 
  -2  11   0      107.64      130.74     21.73 o 
   2 -11   1      183.46      153.60     20.84 o 
   3 -11   1        8.20       12.43     14.11 o 
   4 -11   1        1.90        0.00     11.54 o 
   5 -11   1        6.51        8.40     13.89 o 
   6 -11   1      327.08      327.62     29.58 o 
   0 -10   1       23.29       12.99     10.12 o 
   1 -10   1       69.64       38.84     10.19 o 
   2 -10   1     1336.02     1346.89     58.14 o 
   3 -10   1       87.44       99.18     12.83 o 
   4 -10   1        4.19       -1.00      7.59 o 
   5 -10   1       44.60       62.08     13.21 o 
   6 -10   1      673.93      682.83     24.60 o 
   7 -10   1      138.29      150.07     16.34 o 
   8 -10   1        2.08       -5.38     15.12 o 
  -2  -9   1      693.45      800.87     63.15 o 
  -1  -9   1       19.07       12.39      8.83 o 
   0  -9   1       80.70       80.04     12.48 o 
   1  -9   1        0.29        1.10      7.00 o 
   2  -9   1      440.09      462.80     18.34 o 
   3  -9   1      202.95      211.33     13.86 o 
   4  -9   1      159.48      182.04     18.88 o 
   5  -9   1      243.92      205.26     15.45 o 
   6  -9   1       94.02       97.17     13.68 o 
   7  -9   1      144.39      144.58     14.30 o 
   8  -9   1       13.86        5.27     12.88 o 
  -3  -8   1        4.32        5.48      8.14 o 
  -2  -8   1     1113.78     1191.44     40.08 o 
  -1  -8   1      205.91      232.83     15.25 o 
   0  -8   1      739.66      689.51     21.95 o 
   1  -8   1        0.40        0.30      5.55 o 
   2  -8   1      128.57      103.76      9.13 o 
   3  -8   1      865.25      861.38     28.26 o 
   4  -8   1        0.95        7.69      5.26 o 
   5  -8   1      115.02      124.27     13.44 o 
   6  -8   1        4.67       11.59      6.39 o 
   7  -8   1       74.02       78.13     13.32 o 
   8  -8   1       38.18       51.20     15.24 o 
   9  -8   1        5.63       -0.34     10.42 o 
  -4  -7   1        5.57        6.21      8.88 o 
  -3  -7   1        1.99        3.03      6.88 o 
  -2  -7   1        0.88       -0.84      6.19 o 
  -1  -7   1      741.54      816.89     26.32 o 
   0  -7   1     1543.41     1464.19     38.32 o 
   1  -7   1      202.23      224.28     11.93 o 
   2  -7   1      774.00      789.32     27.58 o 
   3  -7   1      217.86      187.72      9.07 o 
   4  -7   1     1784.83     1750.67     42.49 o 
   5  -7   1        0.17        0.45      6.44 o 
   6  -7   1     2658.46     2688.98     45.08 o 
   7  -7   1       86.73       64.35      7.64 o 
   8  -7   1      290.15      276.30     24.54 o 
   9  -7   1       15.34       -8.07     14.56 o 
  -5  -6   1      536.93      622.10     43.37 o 
  -4  -6   1      989.63      984.21     29.41 o 
  -3  -6   1      108.90       96.83      8.08 o 
  -2  -6   1       47.05       49.34      6.44 o 
  -1  -6   1      932.57      998.51     60.77 o 
   0  -6   1     5316.56     5156.76     77.86 o 
   1  -6   1      174.47      193.17      8.44 o 
   2  -6   1     2830.86     2750.17     61.74 o 
   3  -6   1      517.38      505.36     14.88 o 
   4  -6   1      413.49      392.15     11.53 o 
   5  -6   1       29.52       39.45      6.72 o 
   6  -6   1      530.13      535.44     13.59 o 
   7  -6   1      679.40      721.85     16.52 o 
   8  -6   1      225.87      293.10     23.86 o 
   9  -6   1       25.62       32.15     15.80 o 
  -6  -5   1        5.98        7.35      7.48 o 
  -5  -5   1      190.27      203.26     16.45 o 
  -4  -5   1     1443.38     1494.63     35.27 o 
  -3  -5   1        2.67       -0.33      5.77 o 
  -2  -5   1      179.39      167.03     12.10 o 
  -1  -5   1     1671.96     1805.58     50.42 o 
   0  -5   1     5103.39     4810.68    284.38 o 
   1  -5   1      665.20      753.12     32.18 o 
   2  -5   1      188.91      187.42     11.99 o 
   3  -5   1     3757.89     3643.21     74.00 o 
   4  -5   1       82.68       77.97      8.85 o 
   5  -5   1     1012.24     1078.41     25.95 o 
   6  -5   1      235.48      240.81     11.76 o 
   7  -5   1      608.92      584.30     20.17 o 
   8  -5   1       38.46       56.80     13.56 o 
   9  -5   1       73.31       58.70     16.24 o 
  -7  -4   1       67.03       28.09     14.59 o 
  -6  -4   1       30.09       26.73     14.02 o 
  -5  -4   1      176.95      170.93     25.54 o 
  -4  -4   1     2509.54     2585.23    150.49 o 
  -3  -4   1      646.90      719.06     20.29 o 
  -2  -4   1       37.13       37.91      5.74 o 
  -1  -4   1     4810.56     4735.87     88.05 o 
   0  -4   1     1295.65     1420.60     46.69 o 
   1  -4   1     2512.89     2409.04     63.25 o 
   2  -4   1      173.56      201.11      6.85 o 
   3  -4   1     6975.86     7186.08    262.42 o 
   4  -4   1     1290.20     1301.13     51.61 o 
   5  -4   1        3.08        5.48      4.99 o 
   6  -4   1       77.37       85.80      7.95 o 
   7  -4   1      388.83      436.92     36.31 o 
   8  -4   1      172.77      197.30     20.84 o 
   9  -4   1        1.71        4.82     13.44 o 
  -7  -3   1       54.41       55.50     24.81 o 
  -6  -3   1      197.91      172.43     25.77 o 
  -5  -3   1      223.72      225.68     10.14 o 
  -4  -3   1       38.49       34.52      8.85 o 
  -3  -3   1      815.57      786.71     21.24 o 
  -2  -3   1       15.58       38.72      7.67 o 
  -1  -3   1      135.39      222.95     12.49 o 
   0  -3   1      157.67       82.08      4.63 o 
   1  -3   1      943.68     1061.99     55.79 o 
   2  -3   1      957.62      970.22     25.77 o 
   3  -3   1     6776.52     6665.86    194.26 o 
   4  -3   1     5718.32     5521.00    114.87 o 
   5  -3   1      958.56      934.90     24.62 o 
   6  -3   1      386.45      405.78     12.24 o 
   7  -3   1       46.24       41.50      7.28 o 
   8  -3   1      113.96      117.86     16.80 o 
   9  -3   1        0.93        4.82     13.55 o 
  -8  -2   1        6.91       -4.70     11.20 o 
  -7  -2   1      130.28      113.20     24.09 o 
  -6  -2   1       99.87      108.08      8.68 o 
  -5  -2   1      207.58      213.95     13.05 o 
  -4  -2   1     1586.27     1616.43     50.66 o 
  -3  -2   1       98.52       83.41      6.17 o 
  -2  -2   1      871.13      984.52     26.73 o 
  -1  -2   1     6219.66     6380.81     99.34 o 
   0  -2   1       35.00       55.92      8.01 o 
   1  -2   1      272.99      339.50     37.84 o 
   2  -2   1     1719.19     1833.42     49.76 o 
   3  -2   1      136.99      100.93      5.31 o 
   4  -2   1     4253.65     3984.02     80.56 o 
   5  -2   1      336.20      320.23     10.87 o 
   6  -2   1      142.54      125.92      9.75 o 
   7  -2   1      980.18     1023.61     34.98 o 
   8  -2   1        3.21       -3.70     13.22 o 
   9  -2   1      222.57      207.83     23.75 o 
  -8  -1   1       77.85       64.64     21.96 o 
  -7  -1   1      280.13      310.85     17.47 o 
  -6  -1   1      293.81      278.30     18.43 o 
  -5  -1   1      557.18      551.11     13.70 o 
  -4  -1   1     4154.21     4229.57     81.81 o 
  -3  -1   1       33.70       36.40      5.53 o 
  -2  -1   1      593.93      792.06     60.12 o 
  -1  -1   1        9.45        5.15      2.69 o 
   0  -1   1     7241.61     6989.20     60.15 o 
   1  -1   1    21424.23    21818.71    405.17 o 
   2  -1   1     5721.91     6319.49     85.14 o 
   3  -1   1       74.62      107.68      5.74 o 
   4  -1   1     1640.41     1622.83     83.98 o 
   5  -1   1     5301.06     5434.89     89.40 o 
   6  -1   1        6.33       -2.61      6.77 o 
   7  -1   1     1382.13     1393.09     35.62 o 
   8  -1   1      161.47      142.62     21.29 o 
   9  -1   1      180.37      205.03     22.86 o 
  -9   0   1        0.07        9.75     12.99 o 
  -8   0   1       35.86       25.09     20.72 o 
  -7   0   1        3.66        0.16      6.11 o 
  -6   0   1      450.85      456.75     14.58 o 
  -5   0   1        6.80        2.96      5.45 o 
  -4   0   1     5318.00     5358.55     93.92 o 
  -3   0   1    11322.86    11547.48    631.05 o 
  -2   0   1      254.43      279.35     15.69 o 
  -1   0   1      918.85     1040.83     47.49 o 
   1   0   1    32060.61    32942.60    723.93 o 
   2   0   1      160.61      216.74      6.21 o 
   3   0   1       29.80       11.41      4.22 o 
   4   0   1     5093.38     5008.31     91.45 o 
   5   0   1     1680.62     1643.92     49.60 o 
   6   0   1      157.01      165.69     20.28 o 
   7   0   1      107.54      106.34      8.87 o 
   8   0   1      385.97      398.57     28.80 o 
   9   0   1        4.30       -0.78     15.24 o 
  -9   1   1        1.31        0.90     12.10 o 
  -8   1   1       47.65       21.06     12.77 o 
  -7   1   1     1858.78     1759.13     39.50 o 
  -6   1   1      677.02      631.38     18.50 o 
  -5   1   1      425.26      417.79     31.16 o 
  -4   1   1      594.63      746.10     34.36 o 
  -3   1   1     3646.99     3427.85    108.72 o 
  -2   1   1      165.69      190.41      5.74 o 
  -1   1   1     2323.58     2341.28     38.28 o 
   0   1   1     8751.15     8546.38     67.98 o 
   1   1   1    17232.12    17677.65    341.22 o 
   2   1   1       83.69       74.37      8.68 o 
   3   1   1      170.23      234.88      8.48 o 
   4   1   1     9715.17     9178.57    354.98 o 
   5   1   1       18.19       13.20      5.80 o 
   6   1   1      281.80      263.47     11.32 o 
   7   1   1       99.83      103.16     12.66 o 
   8   1   1      171.06      208.50     25.43 o 
  -9   2   1      190.10      208.50     20.61 o 
  -8   2   1      134.96      127.61     18.82 o 
  -7   2   1      919.96      890.31     33.97 o 
  -6   2   1      651.26      638.08     16.25 o 
  -5   2   1     2530.03     2558.31     60.46 o 
  -4   2   1      182.52      148.74      6.97 o 
  -3   2   1       85.57       99.54     10.92 o 
  -2   2   1     1581.94     1321.95     69.72 o 
  -1   2   1      214.09      241.81      8.52 o 
   0   2   1    11210.98    11619.05    109.63 o 
   1   2   1     4590.70     4662.86    110.51 o 
   2   2   1     3878.84     3744.73    217.09 o 
   3   2   1       54.04       42.54      8.35 o 
   4   2   1     2073.66     2102.64     94.53 o 
   5   2   1      462.03      461.15     32.22 o 
   6   2   1       96.59      130.38      9.03 o 
   7   2   1        0.18       13.58      8.31 o 
   8   2   1        1.19       -3.36     10.31 o 
  -9   3   1      400.14      336.61     27.00 o 
  -8   3   1       16.12       18.37     10.75 o 
  -7   3   1      266.81      247.99     11.37 o 
  -6   3   1      412.93      407.23     12.71 o 
  -5   3   1       27.88       32.45      5.68 o 
  -4   3   1     2325.38     2454.57     62.38 o 
  -3   3   1      212.35      272.99      8.16 o 
  -2   3   1      570.08      481.63     14.23 o 
  -1   3   1      306.43      316.51      7.72 o 
   0   3   1        1.29        5.93      8.40 o 
   1   3   1     9814.09     9523.06    125.43 o 
   2   3   1      103.24      112.31     10.48 o 
   3   3   1      837.83      842.07     24.61 o 
   4   3   1      322.92      313.61     12.39 o 
   5   3   1      963.43      971.80     43.89 o 
   6   3   1       48.86       55.18      9.86 o 
   7   3   1        2.49        4.08      8.32 o 
  -9   4   1      112.51      149.11     18.49 o 
  -8   4   1       13.01       19.49      8.18 o 
  -7   4   1       39.73       43.65      8.40 o 
  -6   4   1      250.15      234.59     12.38 o 
  -5   4   1      227.77      204.87      9.97 o 
  -4   4   1      179.22      184.09      8.51 o 
  -3   4   1     5152.36     4960.18    123.12 o 
  -2   4   1       35.21       33.03      4.75 o 
  -1   4   1      972.55      839.75     22.20 o 
   0   4   1      203.90      203.16     16.98 o 
   1   4   1     3070.22     2878.67    158.34 o 
   2   4   1      132.55      214.26      9.97 o 
   3   4   1      978.76      928.96     52.70 o 
   4   4   1       18.03       20.53      7.02 o 
   5   4   1       50.48       47.02     11.54 o 
   6   4   1      227.84      231.78     15.92 o 
   7   4   1       64.35       32.26     16.33 o 
  -9   5   1      516.15      516.83     30.93 o 
  -8   5   1        3.89        1.01     12.32 o 
  -7   5   1      175.95      179.19      9.34 o 
  -6   5   1      219.14      202.34     16.58 o 
  -5   5   1     5418.85     5316.37     82.92 o 
  -4   5   1       99.10       92.93     11.76 o 
  -3   5   1      644.02      571.83     16.85 o 
  -2   5   1     1999.93     1879.36     53.56 o 
  -1   5   1     3131.49     3021.95     65.79 o 
   0   5   1      197.56      234.73      8.63 o 
   1   5   1      406.49      396.33     11.81 o 
   2   5   1     4257.89     4404.64    105.84 o 
   3   5   1      117.04      129.32      8.59 o 
   4   5   1       13.48       13.67      6.33 o 
   5   5   1      241.02      227.23     19.27 o 
   6   5   1      399.09      373.63     23.53 o 
  -9   6   1      624.57      647.76     34.07 o 
  -8   6   1        6.01       17.36     13.22 o 
  -7   6   1       14.81       10.17      6.18 o 
  -6   6   1      222.10      234.52      9.66 o 
  -5   6   1     2100.79     2135.97     79.53 o 
  -4   6   1     1113.90     1034.15     49.85 o 
  -3   6   1        0.31        7.73      4.12 o 
  -2   6   1     9631.53     8850.50    106.38 o 
  -1   6   1       55.03       49.57      5.33 o 
   0   6   1      287.00      274.36     18.43 o 
   1   6   1      122.73      122.39      8.04 o 
   2   6   1      857.14      863.70     57.96 o 
   3   6   1       60.13       71.41      9.86 o 
   4   6   1      111.31       88.99     20.17 o 
   5   6   1      314.43      295.38     20.56 o 
  -9   7   1      176.48      184.52     23.98 o 
  -8   7   1      245.50      245.48     25.77 o 
  -7   7   1       92.20      102.34     15.29 o 
  -6   7   1      115.40      123.94      8.80 o 
  -5   7   1        5.40        1.91      5.83 o 
  -4   7   1      682.81      685.00     30.49 o 
  -3   7   1      255.91      246.00     21.29 o 
  -2   7   1        6.26       14.54      6.67 o 
  -1   7   1     1502.40     1599.88     40.81 o 
   0   7   1       72.15       88.71      7.56 o 
   1   7   1      801.27      775.48     43.38 o 
   2   7   1      613.76      640.37     36.82 o 
   3   7   1       30.52       31.66     10.29 o 
   4   7   1        1.10        7.10      9.70 o 
  -9   8   1       69.04       24.31     17.92 o 
  -8   8   1       91.09      102.73     21.62 o 
  -7   8   1       29.62       20.50     20.56 o 
  -6   8   1      438.45      409.04     24.15 o 
  -5   8   1      843.32      766.26     25.61 o 
  -4   8   1      641.48      627.42     19.61 o 
  -3   8   1      102.32       90.80     12.49 o 
  -2   8   1        0.01        6.95      7.51 o 
  -1   8   1      628.88      654.41     26.84 o 
   0   8   1       11.56       16.91      6.20 o 
   1   8   1      502.20      487.82     19.40 o 
   2   8   1       24.13        8.90      9.33 o 
   3   8   1       63.69       67.80     12.31 o 
  -8   9   1        1.54        2.58     11.76 o 
  -7   9   1       26.05       25.54     14.68 o 
  -6   9   1      136.89      121.65     13.69 o 
  -5   9   1      329.73      296.86     15.91 o 
  -4   9   1       19.26       31.98      8.46 o 
  -3   9   1      186.21      186.59     12.86 o 
  -2   9   1      100.03       89.99     10.58 o 
  -1   9   1      164.89      165.12     12.33 o 
   0   9   1      359.33      358.04     17.33 o 
   1   9   1       60.54       39.98     11.01 o 
   2   9   1      169.42      188.66     30.98 o 
  -8  10   1       41.67       24.87     23.53 o 
  -7  10   1      123.83      121.67     21.06 o 
  -6  10   1        6.52        9.77      8.52 o 
  -5  10   1       54.20       54.96     10.77 o 
  -4  10   1      557.74      551.13     21.36 o 
  -3  10   1       75.74       67.79     10.87 o 
  -2  10   1      166.12      161.81     15.80 o 
  -1  10   1       50.96       44.53     11.12 o 
   0  10   1      356.52      340.13     20.17 o 
  -6  11   1        7.65       10.98     18.48 o 
  -5  11   1       51.07       54.89     15.91 o 
  -4  11   1      703.28      795.49     38.67 o 
  -3  11   1      151.71      154.61     20.61 o 
  -2  11   1        9.66        2.46     13.78 o 
   2 -11   2      357.23      376.59     27.68 o 
   3 -11   2      214.36      190.69     22.41 o 
   4 -11   2        7.98       18.60     17.25 o 
   5 -11   2      140.54      125.59     27.00 o 
   6 -11   2        3.69       11.20     15.91 o 
   0 -10   2       87.61       83.61     14.83 o 
   1 -10   2       16.48        6.39      8.99 o 
   2 -10   2       38.21       39.66     10.94 o 
   3 -10   2      838.06      840.75     25.68 o 
   4 -10   2      209.33      187.17     14.77 o 
   5 -10   2        6.30        7.75      8.26 o 
   6 -10   2      282.03      227.39     17.55 o 
   7 -10   2      181.59      176.25     16.63 o 
  -2  -9   2        0.63        2.58      9.23 o 
  -1  -9   2      337.24      348.44     49.97 o 
   0  -9   2      100.64       92.61     13.84 o 
   1  -9   2      486.96      469.08     23.65 o 
   2  -9   2        6.87        6.92     10.25 o 
   3  -9   2      652.01      655.88     20.78 o 
   4  -9   2      536.73      566.28     20.40 o 
   5  -9   2       53.03       40.42     11.79 o 
   6  -9   2      158.28      161.17     13.80 o 
   7  -9   2       60.96       20.77     13.14 o 
   8  -9   2      100.10      103.52     23.30 o 
  -3  -8   2      295.08      289.43     43.42 o 
  -2  -8   2       55.98       46.22     11.92 o 
  -1  -8   2      259.98      305.62     15.73 o 
   0  -8   2      510.54      484.56     17.26 o 
   1  -8   2      183.77      180.06      9.61 o 
   2  -8   2     1180.83     1166.33     31.19 o 
   3  -8   2        1.49       -1.30      5.08 o 
   4  -8   2      501.24      497.92     18.55 o 
   5  -8   2      337.65      306.48     27.62 o 
   6  -8   2     1216.60     1208.76     27.86 o 
   7  -8   2      791.66      807.33     24.17 o 
   8  -8   2       28.51       26.10     15.80 o 
   9  -8   2        1.32       15.46     12.10 o 
  -4  -7   2      374.61      377.40     21.96 o 
  -3  -7   2       36.52       47.39     11.19 o 
  -2  -7   2      262.95      278.85     11.12 o 
  -1  -7   2        6.94       20.87     11.31 o 
   0  -7   2     1435.03     1516.46     38.50 o 
   1  -7   2      876.10      885.93     19.64 o 
   2  -7   2      355.31      351.00     15.97 o 
   3  -7   2      205.44      240.91     10.54 o 
   4  -7   2      140.85      154.53     10.42 o 
   5  -7   2      668.47      709.61     21.52 o 
   6  -7   2      529.10      499.92     19.89 o 
   7  -7   2      863.13      916.40     26.12 o 
   8  -7   2       32.49       25.54     20.39 o 
   9  -7   2       25.86       -7.84     13.78 o 
  -5  -6   2       14.44        8.32      9.14 o 
  -4  -6   2      489.54      501.72     22.30 o 
  -3  -6   2      395.97      380.53     12.95 o 
  -2  -6   2       59.47       48.12      7.36 o 
  -1  -6   2     3073.74     3135.95     57.95 o 
   0  -6   2      144.61      112.40      7.43 o 
   1  -6   2     1162.17     1042.99     54.73 o 
   2  -6   2       98.32      105.18      6.89 o 
   3  -6   2     2987.77     3105.49     64.01 o 
   4  -6   2     1906.47     1823.25     57.30 o 
   5  -6   2     3646.97     3669.32     65.23 o 
   6  -6   2       31.87       37.58      6.66 o 
   7  -6   2      164.03      193.21      9.78 o 
   8  -6   2      596.52      588.15     31.38 o 
   9  -6   2       93.09       88.50     17.14 o 
  -6  -5   2        7.65        5.39      8.63 o 
  -5  -5   2        1.85       -2.83      6.08 o 
  -4  -5   2      125.49      121.07      9.60 o 
  -3  -5   2     1807.46     1771.69     91.66 o 
  -2  -5   2      769.03      822.15     21.39 o 
  -1  -5   2      818.29      802.09     20.99 o 
   0  -5   2     1945.54     1705.82     79.38 o 
   1  -5   2     6801.65     6715.91    172.11 o 
   2  -5   2     3134.60     3599.32    103.02 o 
   3  -5   2       16.75       13.49      4.08 o 
   4  -5   2     3788.02     3611.98     74.09 o 
   5  -5   2       54.42       46.71      9.19 o 
   6  -5   2       41.81       23.35      7.17 o 
   7  -5   2      124.43      133.60     25.99 o 
   8  -5   2      889.53     1006.40     37.10 o 
   9  -5   2       75.46       56.01     23.08 o 
  -7  -4   2      570.90      549.35     34.07 o 
  -6  -4   2       54.60       48.89     18.04 o 
  -5  -4   2      117.29      102.64      8.82 o 
  -4  -4   2     1307.51     1286.49     57.87 o 
  -3  -4   2     1666.36     1671.62     48.71 o 
  -2  -4   2     1643.46     1590.20     50.40 o 
  -1  -4   2       28.01       35.94      5.90 o 
   0  -4   2     7355.26     7336.59    104.94 o 
   1  -4   2        0.22        4.82      3.41 o 
   2  -4   2      941.15      888.75     30.12 o 
   3  -4   2      467.96      511.70     13.25 o 
   4  -4   2      239.67      205.39     11.15 o 
   5  -4   2     1910.43     1978.50     55.40 o 
   6  -4   2      191.11      218.03     10.48 o 
   7  -4   2       42.26       49.94      9.69 o 
   8  -4   2      103.68      108.22     16.02 o 
   9  -4   2      232.10      225.09     23.08 o 
  -7  -3   2      225.41      229.45     18.28 o 
  -6  -3   2      133.56      164.30     13.64 o 
  -5  -3   2      575.66      590.69     14.78 o 
  -4  -3   2      510.66      521.08     31.66 o 
  -3  -3   2       88.60       90.04      8.35 o 
  -2  -3   2     1584.54     1406.04    100.81 o 
  -1  -3   2      103.33      107.20      8.40 o 
   0  -3   2      458.57      606.62     38.40 o 
   1  -3   2     3210.61     3244.90     69.45 o 
   2  -3   2     1932.92     1874.47     55.57 o 
   3  -3   2      207.87      248.70      8.39 o 
   4  -3   2      436.20      475.40     16.81 o 
   5  -3   2     1531.51     1495.11     53.86 o 
   6  -3   2        4.20        9.77      5.26 o 
   7  -3   2      254.41      265.02     16.08 o 
   8  -3   2      102.44       98.59     18.04 o 
   9  -3   2      209.14      170.52     24.42 o 
  -8  -2   2        2.68      -11.76     14.34 o 
  -7  -2   2      253.35      237.41     17.03 o 
  -6  -2   2      350.46      354.05     12.10 o 
  -5  -2   2      312.69      358.15     13.14 o 
  -4  -2   2      657.42      655.34     17.51 o 
  -3  -2   2     1852.16     1623.05     43.47 o 
  -2  -2   2     3041.39     3185.47     79.14 o 
  -1  -2   2     2647.47     2489.84     84.26 o 
   0  -2   2      317.70      355.53      9.52 o 
   1  -2   2      273.53      240.94      6.57 o 
   2  -2   2        2.80        3.94      2.73 o 
   3  -2   2      576.08      698.25     18.63 o 
   4  -2   2       31.44       48.04      9.97 o 
   5  -2   2      800.06      801.61     22.60 o 
   6  -2   2      905.74      824.70     22.26 o 
   7  -2   2      343.07      344.56     12.73 o 
   8  -2   2      494.30      561.44     30.14 o 
   9  -2   2        7.22       -0.34     11.65 o 
  -8  -1   2        4.03       -6.39     11.65 o 
  -7  -1   2      137.10      139.90     18.71 o 
  -6  -1   2      137.78      136.69      9.11 o 
  -5  -1   2     1225.61     1175.41     39.85 o 
  -4  -1   2      239.39      272.28     18.04 o 
  -3  -1   2     1741.86     1709.79     53.12 o 
  -2  -1   2     2497.01     2507.81     62.36 o 
  -1  -1   2      439.47      458.01     23.84 o 
   0  -1   2     1402.13     1379.93     60.39 o 
   1  -1   2     6591.79     6718.74    145.50 o 
   2  -1   2    22194.73    22872.72    193.68 o 
   3  -1   2     1134.75     1189.92     43.38 o 
   4  -1   2     4348.60     4043.21    132.12 o 
   5  -1   2      558.25      555.43     19.34 o 
   6  -1   2     1860.61     1871.98     48.39 o 
   7  -1   2      180.31      172.94     10.07 o 
   8  -1   2      172.60      181.72     20.28 o 
   9  -1   2      104.32       91.19     25.88 o 
  -9   0   2      342.22      347.79     29.58 o 
  -8   0   2       19.80       41.67     12.99 o 
  -7   0   2      115.94      110.33      9.98 o 
  -6   0   2       37.38       49.85      6.69 o 
  -5   0   2     2511.62     2416.45     58.51 o 
  -4   0   2      110.87      114.19      7.41 o 
  -3   0   2      816.46      738.49     24.85 o 
  -2   0   2     2460.59     2317.42     81.09 o 
  -1   0   2       89.91       83.68      2.89 o 
   1   0   2      304.04      317.37      8.12 o 
   2   0   2    14763.44    16032.25    204.51 o 
   3   0   2      676.79      737.55     38.86 o 
   4   0   2        2.09        5.50      4.87 o 
   5   0   2     2673.04     2653.22     62.85 o 
   6   0   2      513.64      511.04     14.30 o 
   7   0   2       12.10       13.02      5.56 o 
   8   0   2       80.66      102.06     16.24 o 
   9   0   2      249.16      283.80     30.03 o 
  -9   1   2      441.07      436.90     31.15 o 
  -8   1   2        3.06       10.19     12.99 o 
  -7   1   2        1.95       10.44      7.12 o 
  -6   1   2     1919.16     1865.50     46.98 o 
  -5   1   2        0.11        4.65      4.47 o 
  -4   1   2       38.15       17.56      4.99 o 
  -3   1   2     1380.15     1283.06     56.04 o 
  -2   1   2     8212.71     8143.80    155.75 o 
  -1   1   2     5054.41     5041.34     82.72 o 
   0   1   2      783.28      954.34     26.59 o 
   1   1   2    15493.91    15730.84    172.28 o 
   2   1   2     1480.41     1760.23     55.20 o 
   3   1   2     2027.79     2021.35     61.49 o 
   4   1   2        7.05       17.06      5.86 o 
   5   1   2     1868.92     1889.66     50.31 o 
   6   1   2      119.19      109.87      9.30 o 
   7   1   2       27.98       19.40      9.16 o 
   8   1   2      138.56      108.78     24.20 o 
  -9   2   2        0.99       20.95     12.55 o 
  -8   2   2      592.87      662.57     32.72 o 
  -7   2   2       64.64       60.63      9.69 o 
  -6   2   2      416.37      379.58     24.49 o 
  -5   2   2      129.38      123.49      9.58 o 
  -4   2   2      776.49      832.50     21.22 o 
  -3   2   2     2955.52     2849.10    219.16 o 
  -2   2   2       91.41       77.90      3.96 o 
  -1   2   2       16.05       17.44      3.25 o 
   0   2   2        0.25        0.62      2.17 o 
   1   2   2     4087.05     4141.45     79.83 o 
   2   2   2      113.13       91.92      7.06 o 
   3   2   2      160.52      162.41      8.28 o 
   4   2   2       61.39       49.37      7.27 o 
   5   2   2      488.86      496.24     13.94 o 
   6   2   2      834.71      879.81     42.82 o 
   7   2   2        0.20       11.18      8.58 o 
   8   2   2       17.13       -3.92     13.11 o 
  -9   3   2      136.05      136.34     19.49 o 
  -8   3   2       77.80       63.52     14.68 o 
  -7   3   2      372.75      372.26     13.11 o 
  -6   3   2      783.79      790.79     37.67 o 
  -5   3   2      706.27      625.40     17.98 o 
  -4   3   2      495.64      578.57     17.32 o 
  -3   3   2      312.05      317.65     10.67 o 
  -2   3   2      187.68      200.48      7.02 o 
  -1   3   2      224.32      170.61      5.82 o 
   0   3   2     2370.87     2311.63     82.70 o 
   1   3   2        8.25        0.59      3.96 o 
   2   3   2     3872.72     3655.00     90.40 o 
   3   3   2      126.40      145.15      7.86 o 
   4   3   2      138.78      133.17      8.73 o 
   5   3   2      156.70      155.23     10.06 o 
   6   3   2      205.24      214.77     15.92 o 
   7   3   2       20.09       21.36     12.52 o 
  -9   4   2      534.24      520.53     32.05 o 
  -8   4   2      183.76      167.61     13.89 o 
  -7   4   2       37.74       36.59     14.12 o 
  -6   4   2      540.64      542.07     45.17 o 
  -5   4   2     1455.79     1461.99     45.81 o 
  -4   4   2     1241.76     1198.17     61.76 o 
  -3   4   2     5755.91     6034.90    295.21 o 
  -2   4   2      140.23       94.27      5.65 o 
  -1   4   2     1330.28     1442.33     49.35 o 
   0   4   2     2601.21     2453.41     62.24 o 
   1   4   2        4.61        1.55      4.23 o 
   2   4   2     2460.74     2585.16     62.96 o 
   3   4   2     1425.02     1492.32     43.59 o 
   4   4   2       44.16       66.88     13.72 o 
   5   4   2      355.75      350.04     18.22 o 
   6   4   2       96.74       95.82     13.56 o 
   7   4   2      122.99      123.80     17.43 o 
  -9   5   2      595.56      577.60     33.62 o 
  -8   5   2      823.02      855.03     36.32 o 
  -7   5   2       62.45       62.70      8.52 o 
  -6   5   2      954.90     1011.08     28.87 o 
  -5   5   2        2.62        4.43      5.06 o 
  -4   5   2     1798.81     1864.67     50.64 o 
  -3   5   2     1258.04     1221.92     34.23 o 
  -2   5   2      150.43      117.90      6.69 o 
  -1   5   2      490.12      407.61     12.44 o 
   0   5   2      226.88      262.01      9.15 o 
   1   5   2      959.30      976.34     24.61 o 
   2   5   2      193.99      193.44     10.02 o 
   3   5   2     2174.96     2222.48    140.85 o 
   4   5   2       16.32       27.32      7.44 o 
   5   5   2      200.24      199.20     16.16 o 
   6   5   2      134.85      141.28     15.84 o 
  -9   6   2        0.33       -3.81     13.78 o 
  -8   6   2     1877.32     1959.81     49.13 o 
  -7   6   2        1.03       -1.79      5.94 o 
  -6   6   2      472.31      457.39     15.75 o 
  -5   6   2     3013.42     3100.27     58.98 o 
  -4   6   2     1579.13     1593.68     94.14 o 
  -3   6   2       42.15       43.80     11.15 o 
  -2   6   2      497.23      545.73     16.92 o 
  -1   6   2     4626.95     4698.25     74.82 o 
   0   6   2        6.30       11.46      7.67 o 
   1   6   2       69.76       71.29      6.96 o 
   2   6   2      262.50      254.74     11.15 o 
   3   6   2      178.95      179.92      9.82 o 
   4   6   2       87.69      101.09     12.22 o 
   5   6   2        3.05       -3.28      9.40 o 
  -9   7   2      160.48      186.76     23.53 o 
  -8   7   2       74.48       75.84     17.25 o 
  -7   7   2       22.54       23.98     12.55 o 
  -6   7   2      413.69      403.09     19.89 o 
  -5   7   2     1115.89     1109.08     33.02 o 
  -4   7   2       71.41       55.05      7.24 o 
  -3   7   2      452.19      450.60     16.03 o 
  -2   7   2      492.55      526.18     13.90 o 
  -1   7   2      232.95      233.12     10.13 o 
   0   7   2     1233.76     1357.02     35.36 o 
   1   7   2      164.94      141.58      9.28 o 
   2   7   2      748.37      810.75     41.25 o 
   3   7   2      297.00      290.94     17.07 o 
   4   7   2      296.60      258.68     18.94 o 
  -9   8   2      185.67      165.25     27.45 o 
  -8   8   2      773.26      793.31     36.87 o 
  -7   8   2      230.60      211.52     14.38 o 
  -6   8   2      422.42      382.38     11.41 o 
  -5   8   2      104.53      113.54     11.43 o 
  -4   8   2     1321.86     1323.71     32.33 o 
  -3   8   2      124.48      110.05      8.31 o 
  -2   8   2       77.85       80.48      7.35 o 
  -1   8   2       93.08       93.13      7.37 o 
   0   8   2     1194.00     1154.62     27.63 o 
   1   8   2       28.06       47.47     18.60 o 
   2   8   2      250.68      248.80     15.96 o 
   3   8   2      124.79      100.23     16.79 o 
  -8   9   2      199.65      201.89     24.98 o 
  -7   9   2       16.21        9.30     14.68 o 
  -6   9   2      107.49      112.79     23.97 o 
  -5   9   2        8.22        2.16     12.21 o 
  -4   9   2      254.25      230.24     14.78 o 
  -3   9   2      245.98      259.72     14.16 o 
  -2   9   2       13.13       10.18      8.48 o 
  -1   9   2       69.79       58.37     11.44 o 
   0   9   2       17.29        5.50      8.43 o 
   1   9   2       40.12       46.83     11.28 o 
   2   9   2       60.47       56.10     31.54 o 
  -8  10   2      312.41      312.16     31.93 o 
  -7  10   2      306.34      266.33     28.24 o 
  -6  10   2        4.06        1.24      8.96 o 
  -5  10   2      316.76      314.89     19.24 o 
  -4  10   2      258.10      260.20     15.44 o 
  -3  10   2      543.90      531.15     20.97 o 
  -2  10   2       35.06       30.63     19.83 o 
  -1  10   2      192.24      208.74     15.78 o 
   0  10   2       36.25       14.64     12.00 o 
  -6  11   2       43.14       31.26     16.58 o 
  -5  11   2       32.92       22.07     18.37 o 
  -4  11   2       42.22        4.59     25.88 o 
  -3  11   2      564.69      614.66     35.86 o 
  -2  11   2       67.31       85.14     18.37 o 
   2 -11   3       32.78       25.77     13.22 o 
   3 -11   3      168.35      157.18     22.18 o 
   4 -11   3      552.92      561.88     32.83 o 
   5 -11   3        8.00       -2.91     12.21 o 
   6 -11   3      191.96      171.64     24.31 o 
   0 -10   3      519.66      503.27     23.02 o 
   1 -10   3       69.87       72.23     13.09 o 
   2 -10   3       24.36       13.53      8.91 o 
   3 -10   3       68.30       52.63     10.38 o 
   4 -10   3      511.18      531.73     20.21 o 
   5 -10   3        3.91       16.67      9.94 o 
   6 -10   3       24.02       20.85      8.47 o 
   7 -10   3       89.68       90.50     23.13 o 
  -2  -9   3      189.23      178.84     15.68 o 
  -1  -9   3       11.79        8.84      8.40 o 
   0  -9   3      676.65      685.24     23.14 o 
   1  -9   3      296.23      314.75     18.21 o 
   2  -9   3       45.69       57.12     10.81 o 
   3  -9   3      970.18      948.50     23.89 o 
   4  -9   3      598.70      599.83     20.63 o 
   5  -9   3     1191.77     1131.99     28.66 o 
   6  -9   3       32.21       20.57     12.23 o 
   7  -9   3      246.00      199.02     16.39 o 
   8  -9   3       94.82      112.81     21.29 o 
  -3  -8   3      243.62      244.84     18.51 o 
  -2  -8   3       68.45       54.13     13.11 o 
  -1  -8   3        5.72        9.14      8.26 o 
   0  -8   3      365.59      333.64     12.16 o 
   1  -8   3     1483.43     1432.18     57.03 o 
   2  -8   3      359.66      340.40     14.51 o 
   3  -8   3      687.95      714.60     17.39 o 
   4  -8   3       41.16       53.08      7.73 o 
   5  -8   3      283.02      309.93     12.55 o 
   6  -8   3        9.23        7.97      6.60 o 
   7  -8   3      306.99      301.35     17.44 o 
   8  -8   3     1301.71     1315.51     47.09 o 
   9  -8   3       46.86       48.06     16.80 o 
  -4  -7   3       28.43       24.53     12.28 o 
  -3  -7   3      845.59      797.78     26.11 o 
  -2  -7   3        0.81       11.66      5.46 o 
  -1  -7   3       33.30       38.18      7.23 o 
   0  -7   3      431.29      446.21     12.50 o 
   1  -7   3     1393.99     1341.40     37.43 o 
   2  -7   3      634.46      643.72     26.68 o 
   3  -7   3     1023.90      988.32     60.61 o 
   4  -7   3      553.20      575.09     16.32 o 
   5  -7   3       35.88       23.00     12.27 o 
   6  -7   3       33.31       30.49      6.44 o 
   7  -7   3      186.50      172.42     10.25 o 
   8  -7   3      160.49      163.80     21.62 o 
   9  -7   3        3.34        0.22     13.78 o 
  -5  -6   3        5.47        4.96     10.14 o 
  -4  -6   3        0.66       -1.48      7.00 o 
  -3  -6   3      486.88      471.63     26.17 o 
  -2  -6   3       63.07       66.42      8.18 o 
  -1  -6   3      466.57      506.33     13.59 o 
   0  -6   3     4397.82     4345.02     70.32 o 
   1  -6   3       61.61       85.36      6.89 o 
   2  -6   3      645.54      656.25     38.28 o 
   3  -6   3       41.15       53.16      6.14 o 
   4  -6   3     1349.89     1410.79     48.91 o 
   5  -6   3     1991.84     1849.58     47.81 o 
   6  -6   3      811.39      831.50     30.72 o 
   7  -6   3        2.74        3.31      5.01 o 
   8  -6   3       10.37       12.21     12.88 o 
   9  -6   3      572.75      548.90     32.39 o 
  -6  -5   3      608.03      568.75     25.22 o 
  -5  -5   3        5.50       -5.25      8.51 o 
  -4  -5   3       10.67       15.76      7.16 o 
  -3  -5   3      323.83      318.06     12.70 o 
  -2  -5   3     2244.11     2187.44     53.22 o 
  -1  -5   3      133.66      132.38      7.89 o 
   0  -5   3     3718.21     3497.40     83.09 o 
   1  -5   3      920.40      820.01     55.35 o 
   2  -5   3     1129.60     1181.68     27.80 o 
   3  -5   3     1544.35     1596.07     50.11 o 
   4  -5   3      139.36      138.56      7.57 o 
   5  -5   3     4109.36     4201.77     74.20 o 
   6  -5   3       64.01       49.98      6.96 o 
   7  -5   3      238.67      227.77     11.71 o 
   8  -5   3      191.98      145.76     20.95 o 
   9  -5   3      750.66      703.18     37.32 o 
  -7  -4   3       20.31       28.08     12.38 o 
  -6  -4   3      437.20      458.06     22.50 o 
  -5  -4   3        1.77        8.70      6.31 o 
  -4  -4   3      384.82      410.80     13.71 o 
  -3  -4   3      880.60      843.49     23.99 o 
  -2  -4   3     1642.92     1667.19     52.05 o 
  -1  -4   3      237.99      261.16      8.52 o 
   0  -4   3     5224.58     5828.66    190.61 o 
   1  -4   3      754.05      632.74     17.73 o 
   2  -4   3     1242.38     1421.79     38.04 o 
   3  -4   3      796.99      802.70     26.86 o 
   4  -4   3      310.23      296.24      9.57 o 
   5  -4   3     1519.30     1420.11     48.08 o 
   6  -4   3      851.85      827.00     19.93 o 
   7  -4   3      451.93      437.18     13.82 o 
   8  -4   3      277.39      330.76     22.97 o 
   9  -4   3      112.87      115.73     20.50 o 
  -7  -3   3      167.10      167.68     16.43 o 
  -6  -3   3        4.36        1.66      6.56 o 
  -5  -3   3      415.31      404.54     14.57 o 
  -4  -3   3      147.76      137.30      9.52 o 
  -3  -3   3      924.64      887.14     23.63 o 
  -2  -3   3      387.28      501.49     23.09 o 
  -1  -3   3     2003.34     1812.59     58.24 o 
   0  -3   3       13.14       13.82      3.06 o 
   1  -3   3     6122.51     6148.25    217.00 o 
   2  -3   3     6577.25     6558.68    144.40 o 
   3  -3   3       60.56       79.02      5.43 o 
   4  -3   3     1352.29     1305.41     67.00 o 
   5  -3   3      997.27      936.12     31.23 o 
   6  -3   3     1072.78     1078.35     37.38 o 
   7  -3   3       25.00       37.69      6.92 o 
   8  -3   3      124.34      101.95     22.07 o 
   9  -3   3      157.21      163.35     22.86 o 
  -8  -2   3       16.32        2.35     12.66 o 
  -7  -2   3      121.87      124.70     14.32 o 
  -6  -2   3      132.56      134.04      9.01 o 
  -5  -2   3     2177.40     2206.20     53.76 o 
  -4  -2   3        9.15       20.33     11.09 o 
  -3  -2   3     1772.95     1688.27     55.21 o 
  -2  -2   3      291.87      173.34      6.69 o 
  -1  -2   3        0.89        3.18      3.44 o 
   0  -2   3     1157.91     1203.32     41.02 o 
   1  -2   3        0.36        1.72      3.04 o 
   2  -2   3    24259.36    25331.81    192.16 o 
   3  -2   3     2838.79     2819.02     84.15 o 
   4  -2   3      242.13      243.72     28.63 o 
   5  -2   3     1478.09     1526.24     59.24 o 
   6  -2   3       26.72       22.85      7.13 o 
   7  -2   3       84.24       86.09      8.80 o 
   8  -2   3       68.77       60.83     18.60 o 
   9  -2   3      292.73      302.30     28.80 o 
  -8  -1   3      561.80      683.26     34.85 o 
  -7  -1   3       51.42       51.63     16.36 o 
  -6  -1   3      518.63      499.53     14.58 o 
  -5  -1   3       21.27       30.52      6.05 o 
  -4  -1   3      462.26      532.83     15.85 o 
  -3  -1   3      501.03      494.02     15.26 o 
  -2  -1   3     4141.90     3959.25     76.07 o 
  -1  -1   3     1936.06     1859.36     43.79 o 
   0  -1   3     4900.72     5419.19     65.91 o 
   1  -1   3    11606.16    12251.82    106.61 o 
   2  -1   3     2002.40     2098.32    172.96 o 
   3  -1   3     1162.82     1080.83     97.21 o 
   4  -1   3     2443.15     2564.40    108.11 o 
   5  -1   3     2541.91     2360.26     59.61 o 
   6  -1   3      907.30      948.17     30.89 o 
   7  -1   3       54.03       44.49      6.89 o 
   8  -1   3       31.10       28.34     16.58 o 
   9  -1   3        1.07       25.54     19.49 o 
  -9   0   3       39.63       21.62     18.26 o 
  -8   0   3      934.68      958.42     41.36 o 
  -7   0   3        3.47        9.54      8.68 o 
  -6   0   3     1049.40     1085.74     34.49 o 
  -5   0   3     3794.87     3858.30    200.98 o 
  -4   0   3      854.64      842.84     42.39 o 
  -3   0   3     4820.09     4970.95    254.98 o 
  -2   0   3      473.11      487.45     13.88 o 
  -1   0   3     9519.57     9197.78     81.21 o 
   0   0   3       14.35       14.36      3.81 o 
   2   0   3      364.84      339.06     10.88 o 
   3   0   3     1916.44     1788.97     60.28 o 
   4   0   3        2.94        3.49      4.40 o 
   5   0   3      733.72      784.72     20.13 o 
   6   0   3     2328.43     2335.47     49.65 o 
   7   0   3       37.21       35.66      7.76 o 
   8   0   3        6.66       -5.15     11.87 o 
   9   0   3      222.88      246.15     25.88 o 
  -9   1   3      370.11      388.25     28.80 o 
  -8   1   3      123.05      149.23     17.48 o 
  -7   1   3        0.14       10.02      8.23 o 
  -6   1   3      273.20      257.54     21.12 o 
  -5   1   3     4448.58     4537.25    108.97 o 
  -4   1   3      116.78      108.62      6.52 o 
  -3   1   3     1664.66     1750.44    110.95 o 
  -2   1   3    14507.44    14673.72    307.58 o 
  -1   1   3     4062.18     3753.32     75.83 o 
   0   1   3     5367.41     5554.91     67.10 o 
   1   1   3     3999.55     4324.78     73.46 o 
   2   1   3     1872.21     1876.30     57.01 o 
   3   1   3      932.01     1021.15     27.62 o 
   4   1   3     1077.76     1059.50     27.82 o 
   5   1   3     1129.26     1019.17     24.14 o 
   6   1   3      436.44      466.88     15.97 o 
   7   1   3      531.64      535.55     24.99 o 
   8   1   3        1.75       -0.90     12.43 o 
  -9   2   3      430.35      444.97     30.48 o 
  -8   2   3        0.69        2.46     11.99 o 
  -7   2   3      164.78      155.69      9.21 o 
  -6   2   3       21.29       13.68      6.12 o 
  -5   2   3     1711.04     1664.23     51.18 o 
  -4   2   3     1599.53     1501.88     42.33 o 
  -3   2   3       15.80       16.10      3.59 o 
  -2   2   3     3903.84     3943.73    106.74 o 
  -1   2   3      869.04      888.60     21.67 o 
   0   2   3     1165.29     1168.14     67.13 o 
   1   2   3     2821.46     3041.24     70.03 o 
   2   2   3       43.43       19.78      4.28 o 
   3   2   3     3261.06     3140.88     72.99 o 
   4   2   3        7.91        7.34      6.26 o 
   5   2   3       95.02      100.95      9.01 o 
   6   2   3        0.61       11.97      6.23 o 
   7   2   3      378.31      386.29     20.97 o 
   8   2   3        0.05      -11.09     11.09 o 
  -9   3   3        5.93        4.03     10.87 o 
  -8   3   3      473.51      524.45     28.58 o 
  -7   3   3        7.66        7.77      5.96 o 
  -6   3   3       25.35       32.24      6.05 o 
  -5   3   3      121.52      116.21      8.23 o 
  -4   3   3     5010.66     4925.81    149.65 o 
  -3   3   3       25.74       20.47      3.72 o 
  -2   3   3      152.47      175.02     10.20 o 
  -1   3   3    14490.15    13848.37    140.47 o 
   0   3   3     2109.80     2387.44     60.07 o 
   1   3   3      142.87      130.79      6.22 o 
   2   3   3      124.79      131.76      7.60 o 
   3   3   3      213.45      199.20      8.95 o 
   4   3   3      307.53      318.05     14.23 o 
   5   3   3      164.17      173.73     10.92 o 
   6   3   3       43.67       46.66     10.45 o 
   7   3   3      296.49      287.30     18.60 o 
  -9   4   3      105.50      118.53     18.37 o 
  -8   4   3     1123.54     1180.37     37.67 o 
  -7   4   3     1973.46     1914.36     44.71 o 
  -6   4   3       25.58       21.02      5.86 o 
  -5   4   3     2180.07     2130.78     55.04 o 
  -4   4   3     2389.58     2581.53     61.37 o 
  -3   4   3     1988.89     1853.18     53.04 o 
  -2   4   3     2227.52     2435.71     61.43 o 
  -1   4   3     1891.02     1711.21     53.05 o 
   0   4   3      448.08      421.45     13.28 o 
   1   4   3        7.99        3.78      4.59 o 
   2   4   3      112.94      146.38      8.96 o 
   3   4   3     1532.14     1583.87     44.46 o 
   4   4   3     2278.60     2253.86    121.27 o 
   5   4   3       69.75       41.74      9.98 o 
   6   4   3      610.77      590.67     25.23 o 
   7   4   3        2.35        4.99     10.72 o 
  -9   5   3      153.59      113.15     22.18 o 
  -8   5   3      204.51      197.08     22.63 o 
  -7   5   3     1361.75     1348.61     33.84 o 
  -6   5   3      256.58      279.80     11.38 o 
  -5   5   3      212.00      178.33     10.59 o 
  -4   5   3     1312.06     1345.59     35.37 o 
  -3   5   3      397.91      379.95     10.96 o 
  -2   5   3     1063.81     1073.79     26.93 o 
  -1   5   3     1662.99     1499.17     86.60 o 
   0   5   3     3122.98     3001.53     88.47 o 
   1   5   3       63.64       76.99     14.12 o 
   2   5   3      346.64      359.91     13.28 o 
   3   5   3      225.05      222.50     11.05 o 
   4   5   3     1540.46     1499.74     32.55 o 
   5   5   3       47.94       44.67     11.18 o 
   6   5   3       72.16       71.28     13.67 o 
  -9   6   3      126.99      101.61     21.51 o 
  -8   6   3        9.17        7.39     13.22 o 
  -7   6   3     1118.57     1060.22     29.51 o 
  -6   6   3       84.96       75.22      8.66 o 
  -5   6   3      506.16      512.98     15.86 o 
  -4   6   3     7359.13     7129.25     92.78 o 
  -3   6   3      238.73      219.42     14.90 o 
  -2   6   3        0.31        0.23      5.88 o 
  -1   6   3       22.25       11.87      5.24 o 
   0   6   3     1346.59     1382.90     41.40 o 
   1   6   3     1241.97     1184.37     36.00 o 
   2   6   3       95.25       96.29      8.42 o 
   3   6   3      466.48      482.64     13.47 o 
   4   6   3        1.28        0.53     15.24 o 
   5   6   3       19.77       31.39     11.44 o 
  -9   7   3       10.65       27.56     15.57 o 
  -8   7   3      775.10      855.53     35.64 o 
  -7   7   3       10.24        6.76     10.70 o 
  -6   7   3        2.06        1.66      7.79 o 
  -5   7   3      509.11      490.38     20.62 o 
  -4   7   3     7715.08     7402.11     83.98 o 
  -3   7   3      637.36      611.74     18.55 o 
  -2   7   3        3.83       10.12      5.99 o 
  -1   7   3      574.74      594.92     14.82 o 
   0   7   3      981.90     1023.49     31.35 o 
   1   7   3     1315.36     1411.29     34.28 o 
   2   7   3       52.95       44.83      9.98 o 
   3   7   3       75.09       66.65     13.27 o 
   4   7   3        1.55        0.92      8.69 o 
  -9   8   3       48.43       48.62     17.59 o 
  -8   8   3      183.72      221.16     22.63 o 
  -7   8   3      694.40      697.37     34.46 o 
  -6   8   3      421.81      432.94     11.72 o 
  -5   8   3       23.78       15.18      6.97 o 
  -4   8   3      106.66       97.36     17.37 o 
  -3   8   3      395.08      426.39     12.68 o 
  -2   8   3      284.49      283.87     10.59 o 
  -1   8   3       13.37       17.78      5.16 o 
   0   8   3       29.43       40.64      9.47 o 
   1   8   3      204.80      202.93     14.81 o 
   2   8   3       66.57       56.35     10.55 o 
   3   8   3       14.26       16.07      9.17 o 
  -8   9   3        2.82       22.85     15.01 o 
  -7   9   3      653.28      666.16     34.41 o 
  -6   9   3        3.31        3.97      8.26 o 
  -5   9   3       57.04       65.78     10.96 o 
  -4   9   3       25.55        7.61      9.30 o 
  -3   9   3      736.22      716.22     35.36 o 
  -2   9   3     1423.03     1386.58     29.82 o 
  -1   9   3        6.43       -6.77      6.77 o 
   0   9   3      401.13      408.13     28.52 o 
   1   9   3       49.19       56.22     13.83 o 
   2   9   3       19.73       17.99     11.87 o 
  -7  10   3      129.03      148.44     20.61 o 
  -6  10   3      325.86      340.41     36.08 o 
  -5  10   3       27.75       17.86     10.67 o 
  -4  10   3      224.43      226.69     15.04 o 
  -3  10   3      174.78      159.87     14.10 o 
  -2  10   3      942.75      992.38     71.40 o 
  -1  10   3       83.17      112.63     13.66 o 
   0  10   3      136.46      110.61     15.78 o 
  -6  11   3      386.08      371.33     31.82 o 
  -5  11   3        9.51        3.70     12.77 o 
  -4  11   3       22.85       16.02     13.89 o 
  -3  11   3      111.00       93.10     20.84 o 
   2 -11   4       67.95       36.41     16.02 o 
   3 -11   4       67.71       27.56     23.53 o 
   4 -11   4       49.03       34.50     21.51 o 
   5 -11   4      408.31      360.81     31.71 o 
   6 -11   4        7.89        8.85     14.68 o 
   0 -10   4       98.33       89.41     14.79 o 
   1 -10   4      484.23      510.17     22.53 o 
   2 -10   4      113.60      123.63     13.49 o 
   3 -10   4       15.47       18.10      9.26 o 
   4 -10   4      200.83      199.96     15.20 o 
   5 -10   4     1092.46     1152.86     39.35 o 
   6 -10   4       17.27        9.93      9.80 o 
   7 -10   4        8.29       -0.34      9.15 o 
  -2  -9   4       22.29       14.59     10.16 o 
  -1  -9   4        8.75       21.10      9.05 o 
   0  -9   4       59.17       46.14      9.61 o 
   1  -9   4     1129.34     1204.63     28.34 o 
   2  -9   4       48.18       54.26      9.17 o 
   3  -9   4       54.18       56.29      9.67 o 
   4  -9   4     1453.16     1443.96     29.45 o 
   5  -9   4       30.16       12.82      9.89 o 
   6  -9   4      149.51      134.65     14.21 o 
   7  -9   4      112.38       95.41     13.03 o 
   8  -9   4      370.27      364.50     33.73 o 
  -3  -8   4      273.51      249.34     28.12 o 
  -2  -8   4      850.74      910.65     41.25 o 
  -1  -8   4       56.96       34.65     16.36 o 
   0  -8   4      106.03       80.69      7.03 o 
   1  -8   4        5.06       19.42      5.19 o 
   2  -8   4     1124.38     1135.97     30.98 o 
   3  -8   4        4.51        3.11      8.18 o 
   4  -8   4      219.41      212.19     11.04 o 
   5  -8   4      222.35      223.33     10.21 o 
   6  -8   4      247.39      256.08     15.05 o 
   7  -8   4      462.66      461.71     40.23 o 
   8  -8   4       37.62       44.47     15.80 o 
   9  -8   4      191.38      181.05     26.55 o 
  -4  -7   4       22.01        9.91      9.86 o 
  -3  -7   4       15.91       14.56      8.94 o 
  -2  -7   4     1044.28     1098.47     26.85 o 
  -1  -7   4       33.30       25.32      6.44 o 
   0  -7   4      285.73      266.37     10.75 o 
   1  -7   4     4604.97     4875.87    144.32 o 
   2  -7   4       87.97       64.94     23.81 o 
   3  -7   4       74.20       64.96      6.91 o 
   4  -7   4       35.35       41.22     11.71 o 
   5  -7   4     2768.54     2864.70     51.32 o 
   6  -7   4      129.90      122.31     15.74 o 
   7  -7   4      182.45      195.88     40.73 o 
   8  -7   4       25.02       42.46     16.80 o 
   9  -7   4      198.57      168.17     23.19 o 
  -5  -6   4      473.58      461.69     23.65 o 
  -4  -6   4       91.83       83.09     13.64 o 
  -3  -6   4       13.55       14.25      6.78 o 
  -2  -6   4      141.08      144.31      9.27 o 
  -1  -6   4       90.92      110.46      9.41 o 
   0  -6   4       84.02       88.63      7.40 o 
   1  -6   4     3254.18     3142.81    204.90 o 
   2  -6   4       90.06       65.93      8.63 o 
   3  -6   4     2055.51     2084.84     52.43 o 
   4  -6   4      142.55      166.81      8.38 o 
   5  -6   4      873.75      838.94     21.40 o 
   6  -6   4     1312.45     1296.52     35.88 o 
   7  -6   4      184.29      194.69     11.32 o 
   8  -6   4       83.34       93.43     16.92 o 
   9  -6   4       75.42       45.37     19.04 o 
  -6  -5   4       80.96       67.63     14.22 o 
  -5  -5   4      472.38      479.60     22.30 o 
  -4  -5   4      362.01      359.83     15.46 o 
  -3  -5   4      534.39      556.00     33.73 o 
  -2  -5   4      446.09      456.27     31.66 o 
  -1  -5   4     1568.68     1610.21     46.29 o 
   0  -5   4     1205.11     1179.95     29.34 o 
   1  -5   4       33.63       27.37      4.51 o 
   2  -5   4     1078.34      927.95     23.69 o 
   3  -5   4       99.04       88.08      6.68 o 
   4  -5   4     3080.20     3206.01     79.02 o 
   5  -5   4      248.85      267.35     10.75 o 
   6  -5   4     2244.57     2241.80     49.94 o 
   7  -5   4       17.80       10.44      7.61 o 
   8  -5   4        6.94       12.21     12.10 o 
   9  -5   4      294.69      350.25     26.89 o 
  -7  -4   4      112.93      110.50     32.15 o 
  -6  -4   4        1.83       -3.12      7.96 o 
  -5  -4   4      903.94      906.17     45.85 o 
  -4  -4   4       73.61       70.29      7.47 o 
  -3  -4   4       32.19       54.58      6.76 o 
  -2  -4   4     4393.90     4196.18    176.72 o 
  -1  -4   4        6.93       -2.58      4.64 o 
   0  -4   4      422.23      397.00     12.54 o 
   1  -4   4     1017.41     1150.27     29.94 o 
   2  -4   4     2908.45     2490.57     65.23 o 
   3  -4   4      545.15      542.40     25.73 o 
   4  -4   4        8.55        2.24      4.12 o 
   5  -4   4      417.88      412.16     11.81 o 
   6  -4   4     1443.20     1406.64     42.00 o 
   7  -4   4       25.48       24.28      6.70 o 
   8  -4   4       21.61       23.75     13.89 o 
   9  -4   4      463.09      469.74     32.61 o 
  -7  -3   4        4.56        0.38      8.95 o 
  -6  -3   4      461.93      439.93     24.04 o 
  -5  -3   4      253.99      256.50     10.52 o 
  -4  -3   4     2138.14     2193.22     79.53 o 
  -3  -3   4       19.32       40.70      6.30 o 
  -2  -3   4     4816.46     4763.01    115.08 o 
  -1  -3   4     5610.71     5535.62    134.85 o 
   0  -3   4     1172.71     1271.99     31.31 o 
   1  -3   4     7343.84     8256.56    258.32 o 
   2  -3   4     7589.38     7595.98    115.85 o 
   3  -3   4     2994.86     2956.14    102.86 o 
   4  -3   4       91.16      100.22      6.75 o 
   5  -3   4       29.82       26.44      5.50 o 
   6  -3   4      157.55      153.28      9.51 o 
   7  -3   4      140.12      146.82     15.35 o 
   8  -3   4       25.45       14.68     16.69 o 
   9  -3   4      206.56      210.18     21.29 o 
  -8  -2   4      115.44       89.74     23.86 o 
  -7  -2   4       29.26       12.95     11.76 o 
  -6  -2   4      508.27      526.26     30.54 o 
  -5  -2   4      372.54      384.70     13.22 o 
  -4  -2   4      329.43      302.39     25.66 o 
  -3  -2   4      234.99      209.13      8.58 o 
  -2  -2   4      863.37      926.45     80.93 o 
  -1  -2   4     7048.37     6832.85    181.09 o 
   0  -2   4      103.37      129.78      4.94 o 
   1  -2   4     1759.01     1708.88     48.97 o 
   2  -2   4       35.51       29.94      3.80 o 
   3  -2   4     1459.53     1366.56     33.75 o 
   4  -2   4      587.82      638.10     19.93 o 
   5  -2   4       59.05       68.15      7.23 o 
   6  -2   4     3478.77     3393.88     63.65 o 
   7  -2   4       10.04        7.69     10.31 o 
   8  -2   4       18.54       22.40     17.81 o 
   9  -2   4        0.39       -7.06     12.99 o 
  -8  -1   4        2.01       16.36     12.77 o 
  -7  -1   4      337.15      327.18     16.73 o 
  -6  -1   4      274.27      235.94     11.26 o 
  -5  -1   4     2132.77     2020.82     50.15 o 
  -4  -1   4       14.76       44.21     11.43 o 
  -3  -1   4      816.66      849.60     24.74 o 
  -2  -1   4     1952.47     2092.91     55.95 o 
  -1  -1   4    14063.62    13840.75    231.78 o 
   0  -1   4     2251.99     2227.04     47.08 o 
   1  -1   4       19.18       12.99      6.55 o 
   2  -1   4     1717.13     1728.69     51.34 o 
   3  -1   4      548.58      609.51     58.30 o 
   4  -1   4      276.83      332.19     31.27 o 
   5  -1   4      108.46       99.41      7.80 o 
   6  -1   4     1727.71     1737.55     44.61 o 
   7  -1   4      224.14      215.44     10.41 o 
   8  -1   4       18.00       25.88     14.45 o 
   9  -1   4      147.98      143.74     23.30 o 
  -9   0   4      431.35      375.38     32.16 o 
  -8   0   4       86.35       88.28     17.70 o 
  -7   0   4      225.72      234.51     29.36 o 
  -6   0   4      522.51      547.65     23.93 o 
  -5   0   4     3330.71     3278.41     66.39 o 
  -4   0   4    12946.25    13094.97    198.10 o 
  -3   0   4      135.10      171.22      6.73 o 
  -2   0   4     5384.99     5145.22    247.21 o 
  -1   0   4      551.99      572.62     14.76 o 
   0   0   4     4902.84     4930.08     61.74 o 
   1   0   4       79.29       79.01      4.08 o 
   2   0   4    34396.77    35648.62    273.30 o 
   3   0   4     5062.15     4711.04    103.86 o 
   4   0   4     6202.97     6363.04    297.73 o 
   5   0   4      434.87      414.78     13.95 o 
   6   0   4      103.74      105.11     12.83 o 
   7   0   4      522.34      524.77     13.90 o 
   8   0   4        3.58       16.47     11.43 o 
   9   0   4       35.63       39.21     16.02 o 
  -9   1   4      253.47      254.11     25.21 o 
  -8   1   4      926.79      999.79     38.56 o 
  -7   1   4       64.36       64.81     12.77 o 
  -6   1   4      148.86      134.66      9.12 o 
  -5   1   4       43.62       40.01      7.11 o 
  -4   1   4    14594.57    14582.75    260.68 o 
  -3   1   4     1212.33     1273.44     30.56 o 
  -2   1   4      414.32      370.04     11.38 o 
  -1   1   4     1166.85     1045.54     43.51 o 
   0   1   4    10131.36     9997.02    140.12 o 
   1   1   4      940.68     1015.52     26.98 o 
   2   1   4     5384.45     5688.28     98.63 o 
   3   1   4     2186.38     2143.33    120.05 o 
   4   1   4      411.33      418.75     12.77 o 
   5   1   4       25.63       27.54      9.13 o 
   6   1   4      425.56      413.06     13.31 o 
   7   1   4      266.44      260.79     18.56 o 
   8   1   4      370.82      315.20     32.16 o 
  -9   2   4       51.55       24.98     16.69 o 
  -8   2   4     1144.28     1184.74     42.38 o 
  -7   2   4      121.91      109.35      9.31 o 
  -6   2   4       13.31        7.38      6.37 o 
  -5   2   4      940.83      909.47     41.44 o 
  -4   2   4     2416.26     2454.44    159.88 o 
  -3   2   4      187.10      153.05     16.92 o 
  -2   2   4     5164.95     5369.72    243.95 o 
  -1   2   4     8515.58     7944.48    146.00 o 
   0   2   4     2421.40     2396.62     61.90 o 
   1   2   4     8247.00     8003.33    114.06 o 
   2   2   4      254.22      275.79      9.40 o 
   3   2   4      349.50      346.84     27.29 o 
   4   2   4     1571.40     1573.64     99.41 o 
   5   2   4      425.32      419.77     14.41 o 
   6   2   4      350.09      340.21     18.21 o 
   7   2   4        0.67       -5.02      7.34 o 
   8   2   4      134.79      131.08     21.96 o 
  -9   3   4       78.20       83.57     19.16 o 
  -8   3   4      227.55      262.29     22.52 o 
  -7   3   4     1162.61     1208.54     33.38 o 
  -6   3   4       58.84       64.17      7.40 o 
  -5   3   4      206.70      198.84      8.65 o 
  -4   3   4      369.40      305.75      9.19 o 
  -3   3   4     6970.94     6480.95    162.66 o 
  -2   3   4     3138.77     3426.04     70.71 o 
  -1   3   4     4654.50     4776.03    158.85 o 
   0   3   4    13835.11    13641.31    146.43 o 
   1   3   4      176.85      195.99      8.52 o 
   2   3   4       86.38       98.00      7.01 o 
   3   3   4      600.84      614.10     42.65 o 
   4   3   4     1689.04     1705.78     46.17 o 
   5   3   4      479.34      474.57     14.82 o 
   6   3   4      100.63      111.45     12.91 o 
   7   3   4      128.34      118.76     16.50 o 
  -9   4   4       62.89       58.48     21.62 o 
  -8   4   4      249.14      234.73     22.07 o 
  -7   4   4      828.28      869.29     22.64 o 
  -6   4   4      213.30      226.46     10.25 o 
  -5   4   4       17.03       17.08      5.90 o 
  -4   4   4     1184.03     1116.34     27.56 o 
  -3   4   4      101.70      110.57      5.86 o 
  -2   4   4     1607.84     1560.23     49.90 o 
  -1   4   4      500.46      441.66     16.42 o 
   0   4   4    10267.32     9512.72    122.21 o 
   1   4   4      175.82      170.86      7.92 o 
   2   4   4      183.54      186.49     10.35 o 
   3   4   4      357.51      362.83     13.29 o 
   4   4   4      140.46      130.85      9.42 o 
   5   4   4      400.25      400.08     18.74 o 
   6   4   4       19.34        8.09      9.83 o 
  -9   5   4       81.15       62.06     17.70 o 
  -8   5   4      386.89      413.48     25.32 o 
  -7   5   4       19.61       12.59      7.23 o 
  -6   5   4     2679.77     2486.64     62.83 o 
  -5   5   4        3.59        0.15      5.08 o 
  -4   5   4     3370.03     3251.60     94.84 o 
  -3   5   4     2929.39     2821.78     62.67 o 
  -2   5   4     1035.31     1021.62     51.76 o 
  -1   5   4     1063.81      966.22     25.40 o 
   0   5   4     3470.95     3684.10     71.76 o 
   1   5   4     5395.67     5282.51     85.62 o 
   2   5   4       66.87       63.42      7.23 o 
   3   5   4      180.50      177.17      9.23 o 
   4   5   4       33.51       41.99      9.08 o 
   5   5   4      178.72      172.18     18.71 o 
   6   5   4        2.59        2.87      7.34 o 
  -9   6   4        0.24        8.18     14.79 o 
  -8   6   4      318.84      313.62     24.31 o 
  -7   6   4      731.76      717.40     50.21 o 
  -6   6   4       23.97       41.89     14.34 o 
  -5   6   4      136.29      159.19      8.70 o 
  -4   6   4      398.19      365.64     11.27 o 
  -3   6   4     6499.45     6060.29    107.64 o 
  -2   6   4      114.39      102.83      7.22 o 
  -1   6   4      208.04      211.23      8.48 o 
   0   6   4      205.33      248.26      9.74 o 
   1   6   4     1503.09     1525.80     66.63 o 
   2   6   4      499.52      514.09     36.48 o 
   3   6   4       22.51       25.75     10.30 o 
   4   6   4      390.06      399.12     19.97 o 
   5   6   4       45.20       25.23     14.20 o 
  -9   7   4        2.75        4.14     12.99 o 
  -8   7   4       41.67       46.60     15.57 o 
  -7   7   4     1398.54     1456.52     35.94 o 
  -6   7   4      119.11      118.89     14.56 o 
  -5   7   4      406.79      412.08     12.31 o 
  -4   7   4     1296.54     1276.83     37.01 o 
  -3   7   4     2090.92     2028.10     79.01 o 
  -2   7   4      167.64      204.45      9.55 o 
  -1   7   4        0.77        2.38      4.48 o 
   0   7   4      546.02      523.51     31.44 o 
   1   7   4      218.21      231.37     12.27 o 
   2   7   4      288.60      289.95     41.63 o 
   3   7   4       25.72       16.05     10.13 o 
   4   7   4       85.57       86.22     19.44 o 
  -9   8   4      160.88      159.87     24.65 o 
  -8   8   4        0.21       -8.07     10.75 o 
  -7   8   4      251.78      198.78     33.89 o 
  -6   8   4      147.66      157.10      8.83 o 
  -5   8   4      205.03      203.85      9.54 o 
  -4   8   4      244.12      219.10      9.74 o 
  -3   8   4       61.73       57.95      6.94 o 
  -2   8   4      118.35      134.96      9.14 o 
  -1   8   4       99.32       96.19     14.28 o 
   0   8   4      300.19      308.93     15.05 o 
   1   8   4       85.75       96.47     12.49 o 
   2   8   4       10.51       10.51      9.00 o 
   3   8   4       34.97       13.94     11.80 o 
  -8   9   4        0.26        6.95     11.87 o 
  -7   9   4       25.24       18.48     14.34 o 
  -6   9   4      908.00      901.59     34.13 o 
  -5   9   4      173.10      168.03     12.83 o 
  -4   9   4      359.20      350.22     31.88 o 
  -3   9   4     1066.78     1051.70     25.80 o 
  -2   9   4      377.71      345.54     17.22 o 
  -1   9   4      456.72      417.46     29.47 o 
   0   9   4      173.45      177.83     24.03 o 
   1   9   4      517.81      584.45     23.29 o 
   2   9   4        0.30        0.56      7.05 o 
  -7  10   4       28.01       42.79     18.04 o 
  -6  10   4      296.07      311.17     18.89 o 
  -5  10   4      354.14      383.00     18.49 o 
  -4  10   4        1.58       -1.07      7.12 o 
  -3  10   4      257.37      239.86     17.03 o 
  -2  10   4        6.15        2.79      9.21 o 
  -1  10   4      490.87      501.26     23.15 o 
   0  10   4        3.23       -1.76      6.45 o 
  -5  11   4      340.66      351.38     27.90 o 
  -4  11   4       17.17       19.16     18.60 o 
  -3  11   4       53.23       39.88     16.47 o 
   2 -11   5       71.83       65.09     23.41 o 
   3 -11   5        0.75        0.11     14.79 o 
   4 -11   5       80.90       64.75     24.20 o 
   5 -11   5       15.61       29.01     13.11 o 
   0 -10   5       42.05       42.29     11.52 o 
   1 -10   5        5.16       14.13      8.71 o 
   2 -10   5      795.24      893.59     27.62 o 
   3 -10   5        9.85        2.95      8.64 o 
   4 -10   5      169.85      142.38     14.89 o 
   5 -10   5      484.50      516.14     53.90 o 
   6 -10   5      606.61      621.31     47.18 o 
   7 -10   5       43.13       24.79     27.45 o 
  -2  -9   5      592.71      600.47     26.11 o 
  -1  -9   5        2.50       12.72     16.36 o 
   0  -9   5       76.53       71.63     20.05 o 
   1  -9   5       46.49       45.62     11.67 o 
   2  -9   5      369.52      349.86     25.55 o 
   3  -9   5        1.59        0.61      9.30 o 
   4  -9   5       12.03        2.77      8.29 o 
   5  -9   5      215.24      230.69     16.74 o 
   6  -9   5       51.35       64.26     21.79 o 
   7  -9   5        7.22        9.34      9.20 o 
   8  -9   5       94.24      108.89     21.96 o 
  -3  -8   5        5.90       10.46      9.66 o 
  -2  -8   5      622.93      591.42     23.14 o 
  -1  -8   5      419.23      408.71     19.33 o 
   0  -8   5        4.91       12.05      5.53 o 
   1  -8   5      466.55      480.61     12.68 o 
   2  -8   5      122.34       96.46     28.96 o 
   3  -8   5       45.58       49.38      6.84 o 
   4  -8   5       58.60       53.74      7.89 o 
   5  -8   5      280.32      307.65     11.32 o 
   6  -8   5      643.18      634.14     21.55 o 
   7  -8   5        0.72       -7.51      7.51 o 
   8  -8   5      196.89      172.65     23.30 o 
   9  -8   5       15.16       18.60     19.72 o 
  -4  -7   5        5.61        9.33      9.75 o 
  -3  -7   5       42.24       48.46     13.05 o 
  -2  -7   5        1.49        5.99      6.81 o 
  -1  -7   5      478.60      491.04     25.89 o 
   0  -7   5        1.36        4.62      5.26 o 
   1  -7   5     1591.98     1637.12    107.64 o 
   2  -7   5     3339.28     3215.01     80.68 o 
   3  -7   5        1.77       -1.46      6.73 o 
   4  -7   5       12.33        7.16      7.17 o 
   5  -7   5      122.97      136.47     10.73 o 
   6  -7   5     1990.94     1945.89     79.66 o 
   7  -7   5        0.22        1.48      7.40 o 
   8  -7   5       63.49      109.34     14.79 o 
   9  -7   5      195.78      173.88     23.19 o 
  -5  -6   5      245.56      261.80     34.06 o 
  -4  -6   5       18.20        7.85      8.52 o 
  -3  -6   5      289.37      265.05     11.01 o 
  -2  -6   5     1256.53     1235.30     34.97 o 
  -1  -6   5       36.49       28.10     13.67 o 
   0  -6   5     2001.21     2016.57     48.65 o 
   1  -6   5       33.32       43.23      6.44 o 
   2  -6   5     3113.02     3036.15     62.45 o 
   3  -6   5       73.55       84.30      9.13 o 
   4  -6   5       50.66       34.03      6.50 o 
   5  -6   5     1516.81     1533.11     40.93 o 
   6  -6   5      360.81      362.36     12.44 o 
   7  -6   5       40.66       43.80      7.82 o 
   8  -6   5        4.84       -3.92      8.96 o 
   9  -6   5      308.72      301.74     26.89 o 
  -6  -5   5      134.89      131.79     21.29 o 
  -5  -5   5        5.77        6.09      9.39 o 
  -4  -5   5     1218.75     1266.04     31.74 o 
  -3  -5   5       72.04       79.45      8.23 o 
  -2  -5   5     1846.16     1808.01     64.86 o 
  -1  -5   5        9.21        7.63      4.37 o 
   0  -5   5     2335.01     2342.22     59.92 o 
   1  -5   5       28.20       40.67      5.28 o 
   2  -5   5       11.90       28.10      8.91 o 
   3  -5   5     2803.49     2676.87    148.35 o 
   4  -5   5     1046.86     1003.77     25.73 o 
   5  -5   5      124.51      129.75     14.12 o 
   6  -5   5       72.94       65.13      8.16 o 
   7  -5   5     1046.51     1065.68     51.07 o 
   8  -5   5       10.92        9.41     12.77 o 
   9  -5   5        3.38        6.61     11.09 o 
  -7  -4   5       42.09       38.19     12.63 o 
  -6  -4   5      584.20      588.11     24.01 o 
  -5  -4   5      830.63      815.62     34.41 o 
  -4  -4   5      818.56      753.94     19.46 o 
  -3  -4   5       52.19       55.78      7.05 o 
  -2  -4   5     1589.25     1665.77     51.36 o 
  -1  -4   5     3322.78     3261.92     71.93 o 
   0  -4   5       87.11       97.61      9.58 o 
   1  -4   5      522.79      538.58     16.21 o 
   2  -4   5      490.59      453.18     12.66 o 
   3  -4   5     7050.11     6866.67    107.30 o 
   4  -4   5       57.52       50.31      5.80 o 
   5  -4   5      176.87      156.54      8.99 o 
   6  -4   5     1753.15     1906.70     45.88 o 
   7  -4   5      107.53      134.52      9.15 o 
   8  -4   5        7.32        7.84     12.21 o 
   9  -4   5        0.36      -10.53     13.67 o 
  -7  -3   5      151.77      154.12     15.57 o 
  -6  -3   5        0.72        9.90      8.35 o 
  -5  -3   5      725.13      698.55     19.19 o 
  -4  -3   5      360.06      383.56     12.12 o 
  -3  -3   5     1104.92     1151.87     28.21 o 
  -2  -3   5      182.06      168.76     12.27 o 
  -1  -3   5    11615.16    11355.00    483.70 o 
   0  -3   5     2815.85     2613.92     67.15 o 
   1  -3   5     4903.79     5223.44     98.71 o 
   2  -3   5     3281.35     3303.84     75.77 o 
   3  -3   5       18.91       19.96      4.13 o 
   4  -3   5     2370.30     2185.97    114.77 o 
   5  -3   5      201.33      214.35     10.33 o 
   6  -3   5     1226.47     1222.70     50.64 o 
   7  -3   5       49.50       56.13     10.70 o 
   8  -3   5        2.89        5.49     13.44 o 
   9  -3   5        9.44       -3.58     11.99 o 
  -8  -2   5       26.70        4.26     15.80 o 
  -7  -2   5      261.75      279.72     17.31 o 
  -6  -2   5       28.18       50.67     19.72 o 
  -5  -2   5     1010.41      947.92     23.60 o 
  -4  -2   5     1695.97     1703.47    159.18 o 
  -3  -2   5       12.37        5.60      7.28 o 
  -2  -2   5     1208.18     1329.31    105.32 o 
  -1  -2   5       51.78       62.81      7.23 o 
   0  -2   5    17445.38    16413.12    323.79 o 
   1  -2   5      132.94      136.43      5.39 o 
   2  -2   5     2252.85     2262.09     69.53 o 
   3  -2   5     2229.99     2079.50     61.44 o 
   4  -2   5       24.71       22.83      5.25 o 
   5  -2   5       56.94       69.51      6.77 o 
   6  -2   5      141.78      130.36     11.48 o 
   7  -2   5      898.04      974.18     29.88 o 
   8  -2   5        0.61       -8.96      8.96 o 
   9  -2   5        8.46        0.56     10.87 o 
  -8  -1   5      191.11      208.84     22.97 o 
  -7  -1   5      278.28      294.71     16.21 o 
  -6  -1   5        7.70       13.78      7.62 o 
  -5  -1   5       75.26       81.07      8.07 o 
  -4  -1   5     6283.17     6175.71    154.34 o 
  -3  -1   5     9538.73     9308.35    233.11 o 
  -2  -1   5        0.09       -0.58      3.52 o 
  -1  -1   5      718.75      675.87     57.68 o 
   0  -1   5      131.87      120.82      4.28 o 
   1  -1   5     2458.52     2560.70     77.97 o 
   2  -1   5    21029.62    22120.25    188.68 o 
   3  -1   5     6420.73     6685.77    107.05 o 
   4  -1   5      127.86      147.48      8.23 o 
   5  -1   5      828.32      870.00     24.66 o 
   6  -1   5      642.00      607.69     25.95 o 
   7  -1   5      976.83      999.80     29.17 o 
   8  -1   5        2.24        8.51     13.11 o 
   9  -1   5       64.79       50.75     23.75 o 
  -9   0   5        0.02       -6.72     11.65 o 
  -8   0   5      570.05      583.42     34.07 o 
  -7   0   5      290.21      303.14     11.48 o 
  -6   0   5       72.78       60.24      6.81 o 
  -5   0   5       96.53       83.73      7.75 o 
  -4   0   5      921.11      924.41     42.84 o 
  -3   0   5     2449.22     2436.28     61.58 o 
  -2   0   5       41.50       40.75     11.88 o 
  -1   0   5      684.93      632.18     25.93 o 
   0   0   5      305.26      276.89     15.42 o 
   1   0   5    32861.06    34104.48    210.46 o 
   2   0   5      168.23      196.79      6.77 o 
   3   0   5     1966.35     1823.72     77.91 o 
   4   0   5      218.09      203.70     13.28 o 
   5   0   5      882.73      898.33     24.58 o 
   6   0   5       32.77       26.75      7.54 o 
   7   0   5       59.98       47.37     10.64 o 
   8   0   5       45.80       43.47     19.72 o 
  -9   1   5        0.59       11.20     14.00 o 
  -8   1   5      113.14      148.89     19.49 o 
  -7   1   5      673.76      722.83     28.19 o 
  -6   1   5        0.68        3.11      6.45 o 
  -5   1   5     1013.38      953.41     24.25 o 
  -4   1   5      335.11      335.62     14.18 o 
  -3   1   5    11812.49    11575.96    258.52 o 
  -2   1   5     2557.29     2755.66    156.86 o 
  -1   1   5     7698.92     7482.04    126.03 o 
   0   1   5      263.82      138.32    111.15 o 
   1   1   5    20109.63    20260.49    176.01 o 
   2   1   5      454.14      533.64     16.52 o 
   3   1   5      618.66      622.78     21.08 o 
   4   1   5     2884.20     2747.49     65.51 o 
   5   1   5      158.08      160.75     12.04 o 
   6   1   5        6.90        6.10      7.39 o 
   7   1   5      197.15      217.40     15.80 o 
   8   1   5       19.82       35.18     19.04 o 
  -9   2   5       16.01       16.47     14.23 o 
  -8   2   5       82.98       86.49     15.46 o 
  -7   2   5     1348.34     1406.22     33.58 o 
  -6   2   5      337.70      332.05     14.74 o 
  -5   2   5      156.07      157.78      7.80 o 
  -4   2   5     7216.15     7446.81    181.46 o 
  -3   2   5     2754.13     2637.68    127.04 o 
  -2   2   5     5499.14     5315.71     87.23 o 
  -1   2   5      117.97      130.13      4.95 o 
   0   2   5     2845.35     2694.02     63.55 o 
   1   2   5      353.60      309.28      9.62 o 
   2   2   5      658.34      648.13     38.29 o 
   3   2   5      251.72      231.19      9.30 o 
   4   2   5     2119.85     2062.30     56.13 o 
   5   2   5      504.73      511.12     17.82 o 
   6   2   5       22.56       14.40      8.12 o 
   7   2   5      271.04      262.73     18.89 o 
   8   2   5        0.07       -1.01     12.77 o 
  -9   3   5       61.07       67.66     17.48 o 
  -8   3   5      446.82      505.84     27.68 o 
  -7   3   5      557.51      563.58     23.98 o 
  -6   3   5     1819.26     1674.76     44.85 o 
  -5   3   5       58.13       55.15      5.88 o 
  -4   3   5     5092.88     5085.08     88.61 o 
  -3   3   5     4632.28     4298.89     80.24 o 
  -2   3   5     1058.88      852.34     23.45 o 
  -1   3   5      292.43      260.97     14.12 o 
   0   3   5     3903.43     3670.83     90.75 o 
   1   3   5      676.70      596.11     17.40 o 
   2   3   5       10.36        3.55      5.05 o 
   3   3   5      184.24      176.42      9.97 o 
   4   3   5        3.99        5.03      6.20 o 
   5   3   5      996.70     1001.81     29.29 o 
   6   3   5       10.87       -3.26      7.59 o 
   7   3   5      146.46      125.81     22.97 o 
  -9   4   5       28.16       58.48     14.45 o 
  -8   4   5        4.57       13.44     10.98 o 
  -7   4   5       21.91       19.27      6.25 o 
  -6   4   5      405.11      377.73     18.77 o 
  -5   4   5      660.87      717.90     19.54 o 
  -4   4   5     1001.50      951.23     24.15 o 
  -3   4   5     1274.83     1070.34     99.59 o 
  -2   4   5       38.56       73.12      5.46 o 
  -1   4   5      153.62      159.28      7.42 o 
   0   4   5      108.59      135.54      7.31 o 
   1   4   5     3312.32     3294.10     70.28 o 
   2   4   5      967.01      989.04     27.15 o 
   3   4   5      140.82      134.83      9.49 o 
   4   4   5      106.71      122.80      9.31 o 
   5   4   5      253.37      233.13     16.76 o 
   6   4   5       37.90       23.72     10.14 o 
  -9   5   5      658.15      669.41     35.30 o 
  -8   5   5        0.25       -8.29      8.29 o 
  -7   5   5      805.34      823.87     40.86 o 
  -6   5   5        0.32        6.01      4.99 o 
  -5   5   5      599.80      573.91     37.44 o 
  -4   5   5       37.68       19.23      5.81 o 
  -3   5   5     6186.72     6070.14     91.97 o 
  -2   5   5     1161.32     1138.58     63.66 o 
  -1   5   5      463.26      518.88     13.81 o 
   0   5   5     2492.56     2593.42     60.96 o 
   1   5   5      168.90      155.55      8.51 o 
   2   5   5      733.54      802.95     41.42 o 
   3   5   5       16.91       18.45      9.41 o 
   4   5   5      363.36      308.01     18.70 o 
   5   5   5      360.72      323.67     18.94 o 
   6   5   5       58.93       27.80     15.49 o 
  -9   6   5      466.03      489.35     30.48 o 
  -8   6   5      616.01      634.22     31.60 o 
  -7   6   5       97.16       90.29     20.45 o 
  -6   6   5     1451.84     1532.34     36.62 o 
  -5   6   5      401.79      422.42     12.68 o 
  -4   6   5       18.56       28.02      8.12 o 
  -3   6   5      101.09       95.35      7.13 o 
  -2   6   5     1969.29     1947.54     49.33 o 
  -1   6   5       81.46       87.04      6.77 o 
   0   6   5     1705.34     1805.86     59.07 o 
   1   6   5     1353.28     1242.82     37.89 o 
   2   6   5     2305.52     2287.85     43.80 o 
   3   6   5        0.39        5.46     13.61 o 
   4   6   5        4.56       -6.61     11.31 o 
   5   6   5      173.72      164.77     17.23 o 
  -9   7   5      142.90      111.70     24.76 o 
  -8   7   5        9.53        7.39     12.21 o 
  -7   7   5      132.05      120.72     12.99 o 
  -6   7   5     1007.01     1028.65     27.87 o 
  -5   7   5       18.42       16.85      6.43 o 
  -4   7   5      938.38      854.60     58.30 o 
  -3   7   5     2825.96     2891.25     52.33 o 
  -2   7   5       22.80       29.61      5.62 o 
  -1   7   5       48.46       52.80      6.10 o 
   0   7   5      221.03      193.01      9.27 o 
   1   7   5      889.14      902.84     29.09 o 
   2   7   5        4.32       -3.80      9.52 o 
   3   7   5        3.27       -2.51      6.97 o 
   4   7   5       17.26       14.18      9.25 o 
  -9   8   5        1.72       -6.95     12.10 o 
  -8   8   5        1.05       10.75     13.55 o 
  -7   8   5      158.25      164.85     19.49 o 
  -6   8   5       90.52       84.45     15.85 o 
  -5   8   5      404.75      439.80     12.16 o 
  -4   8   5       56.45       51.81      7.00 o 
  -3   8   5     2139.00     2036.31     38.67 o 
  -2   8   5        6.64        7.62      6.61 o 
  -1   8   5      797.76      794.71     25.84 o 
   0   8   5       67.18       59.35     10.01 o 
   1   8   5      644.94      680.36     51.16 o 
   2   8   5      425.96      457.35     26.44 o 
   3   8   5        0.23       -3.72      7.77 o 
  -8   9   5        0.25       -9.52     12.77 o 
  -7   9   5       29.99        6.16     14.56 o 
  -6   9   5       92.64       89.64     12.28 o 
  -5   9   5      250.47      268.66     15.89 o 
  -4   9   5      135.36      149.22     12.28 o 
  -3   9   5      352.61      379.12     16.52 o 
  -2   9   5      408.95      432.16     18.30 o 
  -1   9   5       35.62       31.88     15.46 o 
   0   9   5       20.35       11.40      8.98 o 
   1   9   5      403.88      411.19     21.06 o 
  -7  10   5       50.78       41.23     15.91 o 
  -6  10   5       74.30       73.20     11.21 o 
  -5  10   5      209.24      213.15     16.39 o 
  -4  10   5      510.72      512.75     21.08 o 
  -3  10   5        5.57        2.50      6.49 o 
  -2  10   5      337.38      347.62     19.56 o 
  -1  10   5       74.79       75.39     15.11 o 
   0  10   5        0.31       -0.45      7.37 o 
  -5  11   5       68.87       56.69     17.70 o 
  -4  11   5      174.77      136.57     23.08 o 
  -3  11   5       41.30       47.61     19.16 o 
   3 -11   6      135.05      133.32     21.40 o 
   4 -11   6       94.53       79.99     20.84 o 
   5 -11   6      160.54      154.16     22.97 o 
   0 -10   6       56.85       43.07     15.85 o 
   1 -10   6       33.66       20.41     11.86 o 
   2 -10   6       30.95       25.75     14.12 o 
   3 -10   6      896.86      906.86     28.20 o 
   4 -10   6       37.25       43.33     14.62 o 
   5 -10   6      123.23      117.80     14.65 o 
   6 -10   6      282.14      299.69     19.13 o 
   7 -10   6       54.63       59.85     19.60 o 
  -2  -9   6       10.87       10.97      9.89 o 
  -1  -9   6      861.14      905.25     39.34 o 
   0  -9   6      215.58      202.69     15.34 o 
   1  -9   6       24.67       23.19      9.14 o 
   2  -9   6      334.66      357.25     16.91 o 
   3  -9   6      570.75      626.37     21.81 o 
   4  -9   6      480.74      453.21     24.82 o 
   5  -9   6       25.36        6.03     10.57 o 
   6  -9   6      339.20      384.51     21.07 o 
   7  -9   6        7.01       18.58      9.42 o 
   8  -9   6        0.06       13.55     13.44 o 
  -3  -8   6        6.07       -6.93      7.42 o 
  -2  -8   6      136.69      124.62     13.09 o 
  -1  -8   6      371.32      381.01     18.64 o 
   0  -8   6      270.16      263.42      9.82 o 
   1  -8   6        1.43       12.28      7.51 o 
   2  -8   6     1544.07     1587.98     88.78 o 
   3  -8   6      440.54      427.11     12.84 o 
   4  -8   6        4.32        8.58      5.83 o 
   5  -8   6      247.88      224.82     10.22 o 
   6  -8   6      140.37      141.79     17.31 o 
   7  -8   6      533.19      544.73     22.50 o 
   8  -8   6      118.62       74.39     23.64 o 
   9  -8   6       93.66       98.47     19.27 o 
  -4  -7   6      616.61      643.07     26.84 o 
  -3  -7   6      219.96      211.56     20.06 o 
  -2  -7   6      557.98      586.22     20.72 o 
  -1  -7   6      184.70      166.02      9.19 o 
   0  -7   6        6.68        0.50      5.11 o 
   1  -7   6      779.98      728.46     58.52 o 
   2  -7   6     3980.08     4027.52     89.60 o 
   3  -7   6      128.10      141.52     14.56 o 
   4  -7   6        4.47       -0.83      5.77 o 
   5  -7   6      111.55      102.54     10.14 o 
   6  -7   6       29.37       40.54     20.67 o 
   7  -7   6      444.19      475.06     28.29 o 
   8  -7   6       38.57       27.11     20.95 o 
   9  -7   6        3.99       12.77     16.02 o 
  -5  -6   6       61.50       59.69     16.47 o 
  -4  -6   6      262.57      271.56     28.18 o 
  -3  -6   6      305.95      335.26     12.21 o 
  -2  -6   6       39.23       48.73      7.05 o 
  -1  -6   6     1149.42     1141.54     35.19 o 
   0  -6   6      137.00      143.48     20.22 o 
   1  -6   6     1011.90     1062.58     64.37 o 
   2  -6   6       49.89       57.64     10.75 o 
   3  -6   6      833.08      841.49     26.46 o 
   4  -6   6        3.54        8.01      4.83 o 
   5  -6   6      109.99      120.50      9.24 o 
   6  -6   6      625.63      664.53     16.93 o 
   7  -6   6      545.54      536.80     14.46 o 
   8  -6   6       20.83       24.09     16.02 o 
   9  -6   6       90.33       87.05     22.41 o 
  -6  -5   6      138.13      114.98     15.66 o 
  -5  -5   6      544.52      548.09     22.26 o 
  -4  -5   6        0.63        0.96     10.08 o 
  -3  -5   6     1500.37     1546.62     83.34 o 
  -2  -5   6      645.59      658.47     15.60 o 
  -1  -5   6     2233.98     2154.19     53.47 o 
   0  -5   6      686.62      696.91     18.59 o 
   1  -5   6     1566.45     1545.55    108.69 o 
   2  -5   6        2.48       10.19      4.76 o 
   3  -5   6     1144.32     1153.45     29.19 o 
   4  -5   6     3435.91     3545.61     69.80 o 
   5  -5   6        6.76       13.06      5.64 o 
   6  -5   6      119.05      100.55     15.80 o 
   7  -5   6      702.75      676.56     15.61 o 
   8  -5   6      221.75      195.85     24.20 o 
   9  -5   6       19.57        9.19     15.46 o 
  -7  -4   6      529.24      529.80     26.74 o 
  -6  -4   6       93.66       87.22     15.52 o 
  -5  -4   6       46.37       50.27     26.10 o 
  -4  -4   6      412.78      439.51     13.38 o 
  -3  -4   6     2392.40     2531.28     77.64 o 
  -2  -4   6      162.39      165.20      8.31 o 
  -1  -4   6       84.46       95.49     10.42 o 
   0  -4   6     3610.33     3610.19     78.92 o 
   1  -4   6      511.98      595.65     20.68 o 
   2  -4   6       69.11       61.59     11.15 o 
   3  -4   6     1132.61     1092.05     35.06 o 
   4  -4   6     5410.99     5352.88     90.02 o 
   5  -4   6      175.18      173.35     13.05 o 
   6  -4   6       31.44       35.26      7.28 o 
   7  -4   6     1708.07     1708.02     50.31 o 
   8  -4   6       84.49      104.86     16.69 o 
   9  -4   6       56.43       48.84     18.26 o 
  -7  -3   6      426.89      443.83     34.34 o 
  -6  -3   6      213.57      223.63     15.05 o 
  -5  -3   6       29.67       32.37      6.01 o 
  -4  -3   6     2833.58     2871.66     56.69 o 
  -3  -3   6      926.58      998.57     26.01 o 
  -2  -3   6     1097.00     1197.97     71.85 o 
  -1  -3   6     1303.51     1301.60     31.95 o 
   0  -3   6     2901.01     2583.26     69.35 o 
   1  -3   6     1882.83     1862.57     58.44 o 
   2  -3   6      305.40      291.06     11.32 o 
   3  -3   6     1107.81     1005.87     27.77 o 
   4  -3   6      146.90      160.54      7.73 o 
   5  -3   6     2339.08     2175.36    160.36 o 
   6  -3   6       17.86        6.11      7.53 o 
   7  -3   6     1115.81     1155.15     32.74 o 
   8  -3   6      209.52      214.89     21.06 o 
   9  -3   6        1.98       -0.78     11.54 o 
  -8  -2   6      472.16      506.94     35.07 o 
  -7  -2   6       62.99       36.35     11.80 o 
  -6  -2   6      671.58      641.18     22.47 o 
  -5  -2   6       26.72       24.63      6.29 o 
  -4  -2   6      187.04      186.01      9.30 o 
  -3  -2   6     5226.70     4871.21     84.81 o 
  -2  -2   6     2873.97     3143.81    205.69 o 
  -1  -2   6     4422.29     4267.29    152.29 o 
   0  -2   6     5863.23     6197.34    149.91 o 
   1  -2   6    10369.56    10349.82    388.36 o 
   2  -2   6      482.12      484.34     14.27 o 
   3  -2   6     2078.60     2086.14     60.36 o 
   4  -2   6     2358.98     2409.98     68.70 o 
   5  -2   6     1402.24     1388.59     46.96 o 
   6  -2   6        0.71       -0.71      5.80 o 
   7  -2   6      624.98      622.48     15.02 o 
   8  -2   6      328.26      346.79     27.23 o 
   9  -2   6       11.88       -4.93     15.35 o 
  -8  -1   6       29.16       17.59     13.78 o 
  -7  -1   6      911.54      959.29     71.57 o 
  -6  -1   6      478.00      457.08     13.19 o 
  -5  -1   6      108.37      123.77      8.37 o 
  -4  -1   6      537.42      539.91     48.87 o 
  -3  -1   6     5810.82     5776.32    274.82 o 
  -2  -1   6     5850.61     5995.27    164.45 o 
  -1  -1   6     2676.25     2927.31     64.65 o 
   0  -1   6     9094.32     8815.13    108.06 o 
   1  -1   6     3437.35     3654.97    158.88 o 
   2  -1   6     3405.89     3709.18     79.40 o 
   3  -1   6     4860.82     5417.52     97.26 o 
   4  -1   6     3097.78     2996.34     71.37 o 
   5  -1   6       54.45       78.85      7.76 o 
   6  -1   6      155.15      159.65     10.18 o 
   7  -1   6       31.27       39.19      8.08 o 
   8  -1   6      285.89      297.82     27.79 o 
   9  -1   6       16.71       26.89     17.70 o 
  -9   0   6      111.54      106.54     19.05 o 
  -8   0   6       10.01       -1.90     12.21 o 
  -7   0   6      112.27      131.16     10.76 o 
  -6   0   6        5.22        7.85     10.36 o 
  -5   0   6      355.37      363.84     21.35 o 
  -4   0   6       55.94      108.18      6.93 o 
  -3   0   6     3302.65     3331.48     70.92 o 
  -2   0   6     8829.75     8381.40    129.65 o 
  -1   0   6     1041.49     1055.73     29.29 o 
   0   0   6     1119.52     1098.41     37.44 o 
   1   0   6     1682.65     1865.38     64.10 o 
   2   0   6    18190.34    19087.33    559.21 o 
   3   0   6      283.79      256.64     14.34 o 
   4   0   6     1926.79     1918.59     57.65 o 
   5   0   6      270.62      281.06     13.67 o 
   6   0   6       14.22       22.05      6.41 o 
   7   0   6       17.69       22.77      9.74 o 
   8   0   6        0.17        4.14     11.20 o 
  -9   1   6      311.59      295.46     27.68 o 
  -8   1   6       62.76       73.60     17.59 o 
  -7   1   6      111.01      113.12      9.54 o 
  -6   1   6      931.53      913.27     22.34 o 
  -5   1   6       39.94       29.76      5.98 o 
  -4   1   6     2889.49     2804.60     64.44 o 
  -3   1   6       16.60        8.44      5.01 o 
  -2   1   6       41.71       36.84      3.88 o 
  -1   1   6        0.92        4.23      4.54 o 
   0   1   6      225.50      228.24      7.79 o 
   1   1   6    12670.27    12167.90    470.06 o 
   2   1   6     5231.96     5877.50    103.81 o 
   3   1   6      257.75      280.64     15.13 o 
   4   1   6      459.74      504.01     15.01 o 
   5   1   6     2656.43     2724.28     55.59 o 
   6   1   6      356.79      336.85     12.63 o 
   7   1   6       12.24       22.18     11.04 o 
   8   1   6       25.52       16.80     16.92 o 
  -9   2   6       51.97       34.50     15.01 o 
  -8   2   6      206.89      235.62     20.06 o 
  -7   2   6      647.20      659.88     34.80 o 
  -6   2   6     1863.97     1920.47     46.18 o 
  -5   2   6      489.49      473.05     24.15 o 
  -4   2   6      912.44     1045.43     36.73 o 
  -3   2   6     2598.26     2370.09     61.14 o 
  -2   2   6      180.51      225.56     22.64 o 
  -1   2   6     2929.16     2674.53     63.81 o 
   0   2   6        4.95        5.29      5.21 o 
   1   2   6     5836.54     5753.90    137.06 o 
   2   2   6      582.22      606.68     27.41 o 
   3   2   6      861.36      820.95     24.57 o 
   4   2   6      564.17      548.38     38.56 o 
   5   2   6     1213.88     1213.70     40.37 o 
   6   2   6      442.37      453.89     19.88 o 
   7   2   6       39.00       12.73     12.30 o 
  -9   3   6      153.83      101.17     21.51 o 
  -8   3   6      185.99      157.08     20.28 o 
  -7   3   6      640.26      608.56     20.01 o 
  -6   3   6      215.74      217.89     15.35 o 
  -5   3   6      512.70      464.28     13.42 o 
  -4   3   6     3302.37     3539.12     91.28 o 
  -3   3   6     4291.64     4134.34    143.71 o 
  -2   3   6     2039.06     1898.11     53.72 o 
  -1   3   6     1431.36     1408.82     70.18 o 
   0   3   6       19.11       19.92      4.34 o 
   1   3   6      478.03      435.63     12.70 o 
   2   3   6     1732.18     1739.08     54.16 o 
   3   3   6      436.39      456.73     14.18 o 
   4   3   6      572.20      565.43     15.10 o 
   5   3   6       36.59       29.98      6.99 o 
   6   3   6      309.04      294.23     19.29 o 
   7   3   6       46.53       21.75     12.87 o 
  -9   4   6      328.70      321.58     25.66 o 
  -8   4   6      145.76      135.79     22.63 o 
  -7   4   6     1220.83     1205.95     41.55 o 
  -6   4   6       81.44       80.13      8.00 o 
  -5   4   6        6.52        3.89      5.43 o 
  -4   4   6     1126.60     1131.57     28.12 o 
  -3   4   6     1444.20     1533.83     58.53 o 
  -2   4   6    11388.15    11162.85    127.99 o 
  -1   4   6     3013.73     3127.10     69.59 o 
   0   4   6      651.84      590.25     23.99 o 
   1   4   6      189.48      191.71      9.19 o 
   2   4   6      975.19      942.59     25.09 o 
   3   4   6      535.30      502.07     30.32 o 
   4   4   6       73.61       70.05      8.63 o 
   5   4   6      294.93      309.92     18.23 o 
   6   4   6        3.72        3.88      8.70 o 
  -9   5   6      228.43      220.05     25.66 o 
  -8   5   6      300.71      308.24     23.53 o 
  -7   5   6      219.89      234.66     10.52 o 
  -6   5   6      307.45      336.28     14.90 o 
  -5   5   6      103.96      109.39      9.86 o 
  -4   5   6      108.07      116.52      7.52 o 
  -3   5   6       68.03       65.39      7.34 o 
  -2   5   6     1501.63     1420.93     45.11 o 
  -1   5   6      346.49      335.56     10.89 o 
   0   5   6       12.95        6.73      7.56 o 
   1   5   6     1220.30     1155.27     27.83 o 
   2   5   6      191.83      193.82     11.60 o 
   3   5   6      333.16      352.32     12.12 o 
   4   5   6       23.30        9.17      9.58 o 
   5   5   6       70.44       73.25     14.52 o 
   6   5   6       60.34       45.35     12.81 o 
  -9   6   6       23.29       24.76     18.93 o 
  -8   6   6      414.63      381.21     27.01 o 
  -7   6   6      132.73      126.97     11.76 o 
  -6   6   6       80.44       88.93     11.65 o 
  -5   6   6      681.70      651.68     17.99 o 
  -4   6   6      238.40      246.72     20.78 o 
  -3   6   6      343.91      340.76     15.86 o 
  -2   6   6      212.02      209.55      8.75 o 
  -1   6   6      556.28      516.50     38.33 o 
   0   6   6       67.98       80.66      7.55 o 
   1   6   6      733.00      776.70     20.37 o 
   2   6   6      465.95      496.51     13.82 o 
   3   6   6      192.12      190.46     15.22 o 
   4   6   6      185.99      169.10     15.21 o 
   5   6   6       32.83       19.35     11.87 o 
  -9   7   6      552.19      568.83     34.29 o 
  -8   7   6      274.86      284.48     23.19 o 
  -7   7   6       31.76       41.86     18.76 o 
  -6   7   6      696.22      688.40     33.35 o 
  -5   7   6     1431.16     1565.00     36.99 o 
  -4   7   6       11.20       11.24      6.33 o 
  -3   7   6        9.96       11.02      5.60 o 
  -2   7   6      577.49      633.29     32.39 o 
  -1   7   6      183.43      192.22      9.30 o 
   0   7   6      525.85      533.12     13.76 o 
   1   7   6        1.24        3.26      4.90 o 
   2   7   6     1003.17     1075.02     33.80 o 
   3   7   6       80.52       53.58     12.29 o 
   4   7   6       44.03       28.54     16.20 o 
  -9   8   6      317.78      354.17     27.68 o 
  -8   8   6       23.89        9.41     15.80 o 
  -7   8   6        5.79        7.94      8.87 o 
  -6   8   6      994.78     1000.76     26.08 o 
  -5   8   6       90.67       99.75     10.87 o 
  -4   8   6     1098.26     1053.23     28.43 o 
  -3   8   6       34.19       41.97      6.21 o 
  -2   8   6     1308.82     1344.34     31.71 o 
  -1   8   6      518.38      559.28     15.73 o 
   0   8   6      525.00      546.66     20.16 o 
   1   8   6      241.54      241.82     26.39 o 
   2   8   6      526.34      517.32     54.57 o 
   3   8   6      595.92      570.20     26.39 o 
  -8   9   6      460.50      472.99     31.60 o 
  -7   9   6       21.86       -7.62     14.23 o 
  -6   9   6       95.13       91.94     13.05 o 
  -5   9   6       36.45       27.15      8.61 o 
  -4   9   6      406.71      435.19     18.46 o 
  -3   9   6      105.07      110.49     20.00 o 
  -2   9   6      192.06      177.36     13.27 o 
  -1   9   6      131.37      133.59     12.49 o 
   0   9   6        0.18        5.90      8.71 o 
   1   9   6        0.98       12.48     10.71 o 
  -7  10   6       89.02       34.06     26.89 o 
  -6  10   6      239.18      258.52     17.94 o 
  -5  10   6      272.99      302.99     17.03 o 
  -4  10   6       12.28       11.40     11.31 o 
  -3  10   6      111.92      108.53     17.36 o 
  -2  10   6        1.60       -1.27      7.37 o 
  -1  10   6      210.56      202.28     23.42 o 
   0  10   6      181.37      180.88     37.81 o 
  -5  11   6       28.88       16.02     17.25 o 
  -4  11   6      144.60      149.68     22.41 o 
   3 -11   7      142.68      100.94     23.64 o 
   4 -11   7      100.23      103.74     23.19 o 
   5 -11   7       31.58       11.31     16.80 o 
   0 -10   7      440.18      419.13     51.94 o 
   1 -10   7      147.64      130.61     14.80 o 
   2 -10   7      227.63      231.06     21.29 o 
   3 -10   7        0.45       -1.43      7.60 o 
   4 -10   7      278.37      272.47     16.96 o 
   5 -10   7       49.67       48.41     15.91 o 
   6 -10   7       10.60        3.58      9.14 o 
   7 -10   7       51.35       41.39     16.87 o 
  -2  -9   7      123.77      128.40     16.56 o 
  -1  -9   7       91.15       72.14     12.70 o 
   0  -9   7     1174.15     1200.86     31.56 o 
   1  -9   7       86.25       66.82     12.27 o 
   2  -9   7        4.20        7.72      7.67 o 
   3  -9   7     1628.09     1700.51     96.23 o 
   4  -9   7      186.78      186.86     15.23 o 
   5  -9   7       99.77      120.35     13.16 o 
   6  -9   7      107.44       93.88     31.03 o 
   7  -9   7     1001.35     1026.63     63.56 o 
   8  -9   7      130.22      161.44     25.77 o 
  -3  -8   7      351.53      341.87     20.32 o 
  -2  -8   7       52.98       46.20     12.50 o 
  -1  -8   7     1080.02     1062.53     26.86 o 
   0  -8   7       87.76       77.30     14.68 o 
   1  -8   7      422.46      448.89     12.56 o 
   2  -8   7      316.89      281.45     21.07 o 
   3  -8   7     2476.88     2437.61     42.13 o 
   4  -8   7      957.49      924.53     26.95 o 
   5  -8   7      371.58      353.58     12.67 o 
   6  -8   7      172.97      213.88     14.77 o 
   7  -8   7      312.62      350.18     19.09 o 
   8  -8   7      388.65      438.68     31.37 o 
  -4  -7   7        2.45        1.47      9.33 o 
  -3  -7   7      490.57      493.80     21.84 o 
  -2  -7   7       99.79       82.17     11.95 o 
  -1  -7   7     1208.59     1157.23     29.23 o 
   0  -7   7      719.98      753.95     44.72 o 
   1  -7   7       63.15       76.48      7.95 o 
   2  -7   7      111.70       85.42     35.23 o 
   3  -7   7      151.56      156.06      9.31 o 
   4  -7   7      868.63      930.62     24.70 o 
   5  -7   7        4.73       -6.83      6.83 o 
   6  -7   7        6.46       12.11      6.09 o 
   7  -7   7       54.98       36.04     16.36 o 
   8  -7   7      173.45      184.52     21.96 o 
   9  -7   7        5.32       -4.70     17.81 o 
  -5  -6   7       76.27       68.30     15.05 o 
  -4  -6   7      763.36      747.39     25.48 o 
  -3  -6   7      363.00      355.03     11.68 o 
  -2  -6   7     1276.84     1326.99     58.70 o 
  -1  -6   7      201.00      208.98     12.77 o 
   0  -6   7     2504.33     2624.81     63.44 o 
   1  -6   7      553.93      491.75     18.77 o 
   2  -6   7        2.56       -2.90      5.99 o 
   3  -6   7      176.29      164.30      9.38 o 
   4  -6   7      767.43      835.16     46.47 o 
   5  -6   7      500.76      518.62     14.53 o 
   6  -6   7      121.09       93.24      7.80 o 
   7  -6   7        4.93       13.42      6.16 o 
   8  -6   7      138.96      135.56     20.84 o 
   9  -6   7      116.32      122.45     21.62 o 
  -6  -5   7       57.06       82.71     13.56 o 
  -5  -5   7      186.28      192.83     14.25 o 
  -4  -5   7      785.15      798.42     38.84 o 
  -3  -5   7       11.05        7.80     11.31 o 
  -2  -5   7      382.29      385.39     12.06 o 
  -1  -5   7        1.58       13.73      6.50 o 
   0  -5   7      446.77      407.21     12.93 o 
   1  -5   7     2610.40     2694.91    187.52 o 
   2  -5   7       11.44        4.97      4.35 o 
   3  -5   7      272.03      240.30     14.01 o 
   4  -5   7      882.97      937.69     30.11 o 
   5  -5   7      654.09      649.58     23.37 o 
   6  -5   7      129.08      130.90     10.53 o 
   7  -5   7      120.86      118.97     20.11 o 
   8  -5   7      148.57      156.96     21.62 o 
   9  -5   7       49.54       48.17     18.48 o 
  -7  -4   7        8.43       -4.50      9.16 o 
  -6  -4   7      519.11      520.40     22.31 o 
  -5  -4   7       24.40       16.25     10.65 o 
  -4  -4   7      121.32      105.62      8.75 o 
  -3  -4   7      832.89      843.89     28.42 o 
  -2  -4   7     1922.75     2067.00     65.55 o 
  -1  -4   7      379.94      426.91     12.82 o 
   0  -4   7      511.63      603.71     43.44 o 
   1  -4   7    14120.55    13918.96    447.98 o 
   2  -4   7      725.39      772.39     21.43 o 
   3  -4   7      208.35      203.05     15.35 o 
   4  -4   7     1416.74     1378.58     46.63 o 
   5  -4   7      860.14      884.04     23.60 o 
   6  -4   7      297.59      292.17     11.40 o 
   7  -4   7       76.05       77.78      7.51 o 
   8  -4   7      638.63      597.80     31.38 o 
   9  -4   7       15.61        0.78     14.79 o 
  -7  -3   7      308.00      314.42     18.73 o 
  -6  -3   7        0.72       -5.35      6.66 o 
  -5  -3   7       13.63       18.85      6.02 o 
  -4  -3   7      475.20      505.37     13.74 o 
  -3  -3   7     3448.13     3283.99     66.56 o 
  -2  -3   7      403.66      421.47     28.86 o 
  -1  -3   7      584.86      728.65     27.69 o 
   0  -3   7     3059.96     3003.48     72.94 o 
   1  -3   7     4990.23     5123.65    251.28 o 
   2  -3   7     8018.74     8161.10    117.72 o 
   3  -3   7       38.40       42.32      5.34 o 
   4  -3   7     2433.93     2369.49     66.56 o 
   5  -3   7      158.93      192.30      9.61 o 
   6  -3   7      304.71      309.35     11.32 o 
   7  -3   7      588.25      571.95     14.69 o 
   8  -3   7      253.03      231.48     23.87 o 
   9  -3   7      158.09      154.38     24.09 o 
  -8  -2   7       21.25        9.19     14.00 o 
  -7  -2   7      517.10      519.25     41.41 o 
  -6  -2   7      633.47      660.27     43.99 o 
  -5  -2   7      156.09      158.17      9.63 o 
  -4  -2   7      313.24      349.44     11.38 o 
  -3  -2   7     1108.29     1148.87     43.69 o 
  -2  -2   7     8796.28     8494.02    423.00 o 
  -1  -2   7      590.49      662.16     19.28 o 
   0  -2   7     3611.66     3483.73     76.17 o 
   1  -2   7      798.66      778.49     21.32 o 
   2  -2   7      717.56      857.87     22.41 o 
   3  -2   7       45.04       66.69     17.36 o 
   4  -2   7     4665.31     4917.39     90.01 o 
   5  -2   7     2401.95     2596.57     60.86 o 
   6  -2   7      260.24      235.94     11.03 o 
   7  -2   7       72.55       79.07      9.44 o 
   8  -2   7       49.98       42.01     16.80 o 
   9  -2   7      320.41      355.97     29.92 o 
  -8  -1   7      107.07       67.78     23.97 o 
  -7  -1   7      270.04      277.71     16.77 o 
  -6  -1   7     2224.23     2226.36     41.73 o 
  -5  -1   7        0.19       -0.76      4.74 o 
  -4  -1   7        0.89        0.78      4.61 o 
  -3  -1   7     1654.21     1572.09    118.61 o 
  -2  -1   7     1886.57     1578.59     50.96 o 
  -1  -1   7      257.74      308.04      9.19 o 
   0  -1   7      718.70      708.19     20.44 o 
   1  -1   7       95.02      135.33      7.56 o 
   2  -1   7       57.01       51.89      5.05 o 
   3  -1   7      448.05      453.08     12.70 o 
   4  -1   7      179.68      162.01     15.52 o 
   5  -1   7      598.77      598.03     15.73 o 
   6  -1   7      229.32      227.13     11.71 o 
   7  -1   7        9.68       14.79      6.42 o 
   8  -1   7      217.47      214.00     23.64 o 
   9  -1   7       75.84        7.28     26.44 o 
  -9   0   7       74.69       53.21     20.17 o 
  -8   0   7       62.90       55.90     17.36 o 
  -7   0   7        4.36       -0.07      7.75 o 
  -6   0   7      433.55      438.65     17.59 o 
  -5   0   7      322.59      290.90      9.98 o 
  -4   0   7       71.97       66.27      6.06 o 
  -3   0   7     4370.62     4170.24    166.56 o 
  -2   0   7      653.38      675.72     25.80 o 
  -1   0   7     1493.32     1399.92     49.51 o 
   0   0   7     1755.93     1767.93     51.62 o 
   1   0   7    15082.52    14888.23    201.26 o 
   2   0   7     2459.60     2503.78     68.51 o 
   3   0   7       51.36       55.75      5.69 o 
   4   0   7      376.98      349.72     11.92 o 
   5   0   7        9.02       14.26      5.55 o 
   6   0   7     1098.30     1109.05     33.68 o 
   7   0   7       22.04       34.01      9.91 o 
   8   0   7      172.00      138.25     23.30 o 
  -9   1   7      317.86      327.06     27.56 o 
  -8   1   7      242.29      232.26     21.85 o 
  -7   1   7      171.40      188.29     13.33 o 
  -6   1   7      343.54      363.55     19.72 o 
  -5   1   7     1825.28     1767.78     49.47 o 
  -4   1   7        9.04        7.50      9.41 o 
  -3   1   7       12.59       24.26     10.59 o 
  -2   1   7      101.65      158.10      5.88 o 
  -1   1   7      544.80      453.33     11.72 o 
   0   1   7      147.36      135.86      5.11 o 
   1   1   7      711.11      906.43     23.82 o 
   2   1   7    19194.68    19105.84    184.53 o 
   3   1   7      413.33      433.42     13.35 o 
   4   1   7        8.45        2.32      5.69 o 
   5   1   7     1706.06     1766.69     45.14 o 
   6   1   7     1707.35     1653.29     44.08 o 
   7   1   7       57.79       51.23     11.96 o 
   8   1   7        0.66       -5.15     14.23 o 
  -9   2   7      200.68      196.29     23.19 o 
  -8   2   7       20.19        1.79     17.25 o 
  -7   2   7        8.94        8.14      6.50 o 
  -6   2   7     1286.14     1354.91     38.97 o 
  -5   2   7     2256.64     2151.41    110.44 o 
  -4   2   7      114.47      137.25      9.30 o 
  -3   2   7     2208.64     2531.38     62.07 o 
  -2   2   7     5944.07     5266.21     87.98 o 
  -1   2   7    11398.09    11379.64    218.25 o 
   0   2   7       20.75       11.95      4.03 o 
   1   2   7      530.00      553.33     15.01 o 
   2   2   7     7329.09     7218.92    111.62 o 
   3   2   7      412.22      428.83     13.80 o 
   4   2   7        0.53       -3.06      5.49 o 
   5   2   7     1539.96     1514.34     40.55 o 
   6   2   7      102.93       78.05     12.95 o 
   7   2   7      216.99      185.68     25.99 o 
  -9   3   7       86.44       71.81     22.74 o 
  -8   3   7      819.17      829.35     33.63 o 
  -7   3   7      135.48      146.89     12.10 o 
  -6   3   7     2746.22     2841.70     67.72 o 
  -5   3   7      252.35      309.95     10.18 o 
  -4   3   7      591.85      544.84     19.17 o 
  -3   3   7      850.14      972.70     25.05 o 
  -2   3   7     4412.86     4203.16     80.26 o 
  -1   3   7     6773.55     6883.22    103.45 o 
   0   3   7      255.56      279.82      8.85 o 
   1   3   7      337.09      340.62     10.70 o 
   2   3   7      233.79      304.84     19.16 o 
   3   3   7     4304.26     4214.04     74.69 o 
   4   3   7      108.03      107.46      9.14 o 
   5   3   7      366.05      361.48     12.80 o 
   6   3   7       68.72       60.17     13.44 o 
   7   3   7        4.90        6.28     11.58 o 
  -9   4   7      353.22      398.00     26.56 o 
  -8   4   7      963.16      936.16     34.75 o 
  -7   4   7      224.63      235.07     17.42 o 
  -6   4   7     1695.41     1648.31     42.17 o 
  -5   4   7     4218.95     4128.21     71.06 o 
  -4   4   7      186.38      197.93      9.03 o 
  -3   4   7      765.02      880.68     41.77 o 
  -2   4   7     1344.46     1614.49     48.92 o 
  -1   4   7     6867.82     6674.19    100.79 o 
   0   4   7        1.43        3.55      4.38 o 
   1   4   7       38.03       47.61     11.15 o 
   2   4   7      915.98      956.14     36.50 o 
   3   4   7      118.46      113.40      8.73 o 
   4   4   7        5.82        7.15      8.05 o 
   5   4   7       98.67       83.05     13.38 o 
   6   4   7      299.03      293.61     19.81 o 
  -9   5   7      138.11      151.24     20.39 o 
  -8   5   7      273.70      245.27     22.97 o 
  -7   5   7      145.15      139.92      8.91 o 
  -6   5   7      360.13      352.79     17.59 o 
  -5   5   7      687.32      699.19     19.70 o 
  -4   5   7      458.10      458.31     20.51 o 
  -3   5   7        9.92       19.76      4.59 o 
  -2   5   7      365.50      309.23     10.42 o 
  -1   5   7        8.00        0.87      5.06 o 
   0   5   7      878.85      807.28     22.08 o 
   1   5   7      117.45      128.85      9.23 o 
   2   5   7      901.20      906.83     35.37 o 
   3   5   7       76.13       74.97      8.59 o 
   4   5   7       75.17       69.09     11.90 o 
   5   5   7       34.86       37.84     12.19 o 
  -9   6   7      168.60      151.47     24.31 o 
  -8   6   7      441.22      431.53     29.58 o 
  -7   6   7      134.74      133.16     10.05 o 
  -6   6   7      425.10      387.53     11.81 o 
  -5   6   7      248.04      247.02     12.61 o 
  -4   6   7     1615.08     1641.35     43.47 o 
  -3   6   7       13.82        9.19     10.53 o 
  -2   6   7      174.61      205.15     17.76 o 
  -1   6   7     1068.79     1133.27     43.34 o 
   0   6   7      314.24      340.07     11.25 o 
   1   6   7       71.56       68.10      7.29 o 
   2   6   7       13.62       19.39     11.03 o 
   3   6   7      188.71      178.03     21.29 o 
   4   6   7        7.54        5.04      7.67 o 
   5   6   7       88.83       73.71     15.04 o 
  -9   7   7       67.31       61.95     16.24 o 
  -8   7   7      861.89      932.47     38.45 o 
  -7   7   7       59.01       50.82     19.04 o 
  -6   7   7      270.97      247.58     10.18 o 
  -5   7   7       84.72       66.05      7.50 o 
  -4   7   7     1284.84     1372.89     36.33 o 
  -3   7   7      514.00      470.53     19.39 o 
  -2   7   7     1183.65     1218.02     34.78 o 
  -1   7   7     1287.03     1278.03     47.10 o 
   0   7   7      268.95      267.09     10.81 o 
   1   7   7       93.25       81.28      8.01 o 
   2   7   7        8.06       20.81     13.27 o 
   3   7   7      736.74      747.03     33.23 o 
   4   7   7      287.12      274.06     19.94 o 
  -9   8   7        4.74       -8.96     15.46 o 
  -8   8   7      458.60      433.10     29.81 o 
  -7   8   7      241.74      232.64     47.67 o 
  -6   8   7      151.99      179.91     14.00 o 
  -5   8   7      164.92      172.53      8.35 o 
  -4   8   7      480.64      435.73     22.69 o 
  -3   8   7      573.41      577.88     13.79 o 
  -2   8   7      287.74      284.58     11.29 o 
  -1   8   7      392.23      417.18     11.76 o 
   0   8   7      327.33      362.93     17.26 o 
   1   8   7      200.62      190.13     15.83 o 
   2   8   7       99.21      102.59     17.53 o 
  -8   9   7       94.36      104.86     20.61 o 
  -7   9   7      655.78      695.74     34.63 o 
  -6   9   7        0.57       17.15      8.44 o 
  -5   9   7      335.11      334.63     18.21 o 
  -4   9   7      185.01      176.25     13.94 o 
  -3   9   7      539.33      535.81     19.57 o 
  -2   9   7       52.13       52.11      9.73 o 
  -1   9   7      233.92      222.65     16.12 o 
   0   9   7      685.11      692.78     32.89 o 
   1   9   7        5.55        0.18      8.39 o 
  -7  10   7      313.08      384.09     29.36 o 
  -6  10   7      303.33      296.08     19.22 o 
  -5  10   7       20.65       19.86     10.75 o 
  -4  10   7      527.01      550.21     23.15 o 
  -3  10   7       44.67       40.64     11.66 o 
  -2  10   7        6.32        9.74      7.49 o 
  -1  10   7       22.26       18.02     12.00 o 
   4 -11   8      132.20      105.76     21.06 o 
   0 -10   8       36.76       25.46     10.70 o 
   1 -10   8      392.03      391.67     20.44 o 
   2 -10   8        0.53       -2.66      7.56 o 
   3 -10   8      653.44      630.19     48.70 o 
   4 -10   8       25.78       15.39      9.03 o 
   5 -10   8       27.76        6.56      9.78 o 
   6 -10   8       10.83       -3.36      9.13 o 
   7 -10   8      166.90      174.76     16.51 o 
  -2  -9   8       11.14        3.74      9.68 o 
  -1  -9   8      117.51      125.69     31.09 o 
   0  -9   8      171.72      165.88     14.89 o 
   1  -9   8      657.72      686.17     77.28 o 
   2  -9   8       93.45      102.21     11.08 o 
   3  -9   8       57.52       49.25     11.10 o 
   4  -9   8     1773.95     1770.76     33.94 o 
   5  -9   8        9.32        6.60      7.96 o 
   6  -9   8       41.68       45.41     11.09 o 
   7  -9   8      245.90      240.10     18.29 o 
   8  -9   8      269.20      281.34     31.60 o 
  -3  -8   8      233.56      197.08     17.95 o 
  -2  -8   8       10.19        5.29      7.21 o 
  -1  -8   8       18.32       15.63      9.08 o 
   0  -8   8     2601.08     2516.92     43.89 o 
   1  -8   8        0.39        3.01      5.90 o 
   2  -8   8      202.58      165.89     26.44 o 
   3  -8   8       79.27      109.32      8.34 o 
   4  -8   8     2782.61     2793.71     52.76 o 
   5  -8   8      163.97      181.87      9.60 o 
   6  -8   8      164.48      175.99     18.60 o 
   7  -8   8      233.15      215.60     16.59 o 
   8  -8   8      192.52      178.25     24.31 o 
  -4  -7   8      312.35      296.65     21.98 o 
  -3  -7   8      271.19      268.54     45.77 o 
  -2  -7   8      274.27      295.48     15.49 o 
  -1  -7   8      418.46      410.81     12.12 o 
   0  -7   8      750.66      716.03     26.85 o 
   1  -7   8     1646.57     1744.72     41.08 o 
   2  -7   8     1211.12     1288.72     53.27 o 
   3  -7   8      651.63      586.40     15.69 o 
   4  -7   8        1.17        2.87      6.44 o 
   5  -7   8     1534.96     1518.97     85.13 o 
   6  -7   8        3.64        6.40      5.98 o 
   7  -7   8      465.18      475.94     21.70 o 
   8  -7   8       27.55       -2.46     12.77 o 
   9  -7   8      195.22      197.97     22.97 o 
  -5  -6   8       10.72        2.72      8.28 o 
  -4  -6   8      165.48      156.59     14.14 o 
  -3  -6   8     2296.83     2296.90    139.43 o 
  -2  -6   8       78.78       69.55      7.24 o 
  -1  -6   8        0.22        3.29      6.61 o 
   0  -6   8      463.10      489.77     13.59 o 
   1  -6   8     3227.02     3408.50    216.14 o 
   2  -6   8      132.69      134.89     21.46 o 
   3  -6   8       62.65       92.30     20.00 o 
   4  -6   8       70.80       73.44      7.35 o 
   5  -6   8     1378.31     1434.72     38.88 o 
   6  -6   8      428.97      414.18     12.90 o 
   7  -6   8       92.83      116.45     15.01 o 
   8  -6   8       73.06       76.85     19.27 o 
   9  -6   8       54.95       58.70     24.76 o 
  -6  -5   8      236.79      238.39     19.06 o 
  -5  -5   8      113.00      131.70     14.45 o 
  -4  -5   8        1.42        6.53      7.77 o 
  -3  -5   8      213.94      213.95     12.72 o 
  -2  -5   8       32.72       33.43      5.43 o 
  -1  -5   8      201.31      219.86      9.82 o 
   0  -5   8      261.26      245.70      9.69 o 
   1  -5   8     1636.41     1550.90     48.91 o 
   2  -5   8      387.93      346.58     10.97 o 
   3  -5   8      297.98      305.09     10.57 o 
   4  -5   8     1010.48     1019.42     49.73 o 
   5  -5   8      107.27      105.90      9.30 o 
   6  -5   8      416.97      475.39     27.29 o 
   7  -5   8      132.90      104.83      8.70 o 
   8  -5   8      326.43      307.57     27.23 o 
   9  -5   8       68.37       39.88     23.30 o 
  -7  -4   8       15.59       21.90     13.44 o 
  -6  -4   8       58.66       51.89     12.79 o 
  -5  -4   8      142.39      144.15     13.14 o 
  -4  -4   8       84.91       74.34      8.11 o 
  -3  -4   8      635.91      633.04     26.17 o 
  -2  -4   8     3317.09     3139.87     62.45 o 
  -1  -4   8      202.09      204.61     13.17 o 
   0  -4   8     1799.09     1940.13     66.86 o 
   1  -4   8     2676.81     3110.12     88.74 o 
   2  -4   8     4757.94     4739.98     90.60 o 
   3  -4   8       94.47      104.90      7.30 o 
   4  -4   8      322.37      303.12     10.67 o 
   5  -4   8     2386.43     2292.45     95.49 o 
   6  -4   8        9.66       11.66      9.30 o 
   7  -4   8       35.00       38.90      7.56 o 
   8  -4   8        0.03       11.87     12.10 o 
   9  -4   8      111.78      110.91     20.28 o 
  -7  -3   8       15.40       19.42     11.05 o 
  -6  -3   8     1172.29     1197.74     36.38 o 
  -5  -3   8       10.79        4.59      6.08 o 
  -4  -3   8      199.42      206.04      9.46 o 
  -3  -3   8     1960.55     1879.03     58.76 o 
  -2  -3   8     7469.69     7124.33    220.10 o 
  -1  -3   8     4428.09     4557.95     87.43 o 
   0  -3   8     1079.78     1195.23     30.45 o 
   1  -3   8    10916.33    11049.09    481.65 o 
   2  -3   8     2339.09     2390.35     67.20 o 
   3  -3   8      920.35      918.22     24.91 o 
   4  -3   8       49.56       54.20      6.43 o 
   5  -3   8     5677.72     5541.13    131.01 o 
   6  -3   8      243.56      246.57     10.98 o 
   7  -3   8      172.03      166.99     10.25 o 
   8  -3   8      154.99      102.62     21.17 o 
   9  -3   8       33.06       24.53     21.06 o 
  -8  -2   8      149.34      159.87     21.51 o 
  -7  -2   8        3.26        6.83      8.59 o 
  -6  -2   8     1005.25     1023.75     40.19 o 
  -5  -2   8     1595.07     1568.61     37.57 o 
  -4  -2   8      579.08      588.54     19.84 o 
  -3  -2   8     2191.85     2185.14    106.18 o 
  -2  -2   8      354.47      373.13     10.98 o 
  -1  -2   8     2666.58     2569.32     67.65 o 
   0  -2   8     3076.79     3145.21     73.83 o 
   1  -2   8      511.02      493.76     15.53 o 
   2  -2   8     6243.93     6324.32    177.70 o 
   3  -2   8       35.62       23.02      6.24 o 
   4  -2   8      103.03       95.90      7.71 o 
   5  -2   8     1157.47     1238.99     86.24 o 
   6  -2   8      622.54      647.40     16.80 o 
   7  -2   8       17.96       25.37      6.06 o 
   8  -2   8      175.80      158.76     21.40 o 
   9  -2   8       78.19       36.07     26.10 o 
  -8  -1   8      110.64      137.01     20.05 o 
  -7  -1   8        1.31        7.12      7.62 o 
  -6  -1   8      276.17      266.74     10.41 o 
  -5  -1   8     1468.96     1429.98     40.63 o 
  -4  -1   8      598.69      614.75     33.80 o 
  -3  -1   8       98.55       64.89      7.73 o 
  -2  -1   8       25.01       15.38      8.18 o 
  -1  -1   8      339.63      290.64      8.69 o 
   0  -1   8      101.89      132.44      5.77 o 
   1  -1   8      250.67      277.89     14.07 o 
   2  -1   8     8056.63     7743.46    117.09 o 
   3  -1   8      593.98      594.61     18.59 o 
   4  -1   8       85.85       73.12      7.38 o 
   5  -1   8      117.04      126.28      8.78 o 
   6  -1   8      193.43      206.04     11.59 o 
   7  -1   8       28.04       40.51     12.32 o 
   8  -1   8       63.16       43.91     22.85 o 
   9  -1   8      110.81       75.06     29.13 o 
  -9   0   8      481.00      464.70     32.38 o 
  -8   0   8       46.58       46.60     16.92 o 
  -7   0   8       88.22       76.35      8.23 o 
  -6   0   8       86.75       97.58      9.86 o 
  -5   0   8      319.15      332.47     11.01 o 
  -4   0   8      531.35      492.56     38.73 o 
  -3   0   8       92.49       96.93      6.67 o 
  -2   0   8    20995.09    20800.12    857.72 o 
  -1   0   8       91.29      118.21      5.99 o 
   0   0   8     2179.20     2493.62    173.95 o 
   1   0   8     1341.24     1445.72     44.58 o 
   2   0   8     1641.72     1519.27     54.11 o 
   3   0   8        5.44        9.18      5.86 o 
   4   0   8     1355.36     1447.19     48.02 o 
   5   0   8      573.63      550.42     16.87 o 
   6   0   8      591.91      590.88     16.25 o 
   7   0   8      318.99      365.42     27.68 o 
   8   0   8        2.61        1.90     12.77 o 
  -9   1   8       29.42       16.69     15.57 o 
  -8   1   8       36.15       48.40     16.58 o 
  -7   1   8        5.39        1.80      6.57 o 
  -6   1   8      854.11      847.76     54.76 o 
  -5   1   8      159.75      158.37     10.20 o 
  -4   1   8     5109.36     4778.85    122.34 o 
  -3   1   8      389.93      422.06     14.03 o 
  -2   1   8      189.36      130.89      7.23 o 
  -1   1   8     6416.42     6032.49     99.26 o 
   0   1   8      890.49      880.49     23.12 o 
   1   1   8      684.08      683.41     26.69 o 
   2   1   8      177.00      118.10     16.25 o 
   3   1   8      662.35      671.55     19.45 o 
   4   1   8      138.03      174.23      9.82 o 
   5   1   8       36.83       44.23      6.65 o 
   6   1   8      569.85      573.07     24.82 o 
   7   1   8      152.96      159.97     25.54 o 
   8   1   8        1.79        0.00     13.22 o 
  -9   2   8       15.42        2.13     14.00 o 
  -8   2   8      893.07      855.06     38.56 o 
  -7   2   8       26.78       13.58     13.56 o 
  -6   2   8      120.87      108.30      9.66 o 
  -5   2   8     3528.28     3413.96     65.27 o 
  -4   2   8     1756.64     1683.70     51.81 o 
  -3   2   8      257.12      293.99      8.71 o 
  -2   2   8      120.06      155.38      8.29 o 
  -1   2   8    12723.86    12425.30    140.03 o 
   0   2   8      933.63     1043.24     28.61 o 
   1   2   8      503.37      550.30     16.42 o 
   2   2   8     3885.15     4225.73    133.83 o 
   3   2   8     2701.34     2604.93    107.17 o 
   4   2   8     1529.96     1595.17     44.38 o 
   5   2   8      141.63      125.57      8.93 o 
   6   2   8     1262.12     1254.54     31.07 o 
   7   2   8        0.89       -1.00      9.15 o 
  -9   3   8      331.29      351.72     27.68 o 
  -8   3   8        5.05        3.92     10.31 o 
  -7   3   8      303.15      293.73     11.79 o 
  -6   3   8        0.63       -5.93      5.93 o 
  -5   3   8     5615.41     5588.68     82.43 o 
  -4   3   8     2094.72     2101.54     55.39 o 
  -3   3   8     1555.15     1445.53     47.34 o 
  -2   3   8       72.49      112.89      6.13 o 
  -1   3   8     6513.50     6308.15    100.46 o 
   0   3   8    12311.90    12147.30    141.59 o 
   1   3   8      260.70      246.37      9.60 o 
   2   3   8     2855.50     2927.92     69.78 o 
   3   3   8      405.21      408.57     20.68 o 
   4   3   8      548.91      540.19     14.86 o 
   5   3   8       15.44       17.76      6.64 o 
   6   3   8      395.90      388.70     22.32 o 
   7   3   8      400.46      362.33     23.65 o 
  -9   4   8       77.99       91.08     18.15 o 
  -8   4   8      276.18      296.70     22.63 o 
  -7   4   8     1178.71     1193.93     71.82 o 
  -6   4   8       37.08       31.95      6.78 o 
  -5   4   8      891.37      884.77     21.90 o 
  -4   4   8     5036.03     4792.22     82.86 o 
  -3   4   8     4374.09     4548.44    115.87 o 
  -2   4   8     1062.30     1081.32     38.64 o 
  -1   4   8        6.79        5.14      5.66 o 
   0   4   8      866.78      811.53     20.48 o 
   1   4   8       11.75        5.55      5.09 o 
   2   4   8      193.80      214.94     13.73 o 
   3   4   8     1151.22     1210.65     36.62 o 
   4   4   8       31.09       30.99      7.41 o 
   5   4   8       13.84        6.43      8.68 o 
   6   4   8       19.45        7.84     10.06 o 
  -9   5   8        0.62       17.48     14.23 o 
  -8   5   8     2030.97     1993.43     53.96 o 
  -7   5   8        0.25        0.35      5.54 o 
  -6   5   8      202.74      203.56     10.43 o 
  -5   5   8      214.07      203.52      9.33 o 
  -4   5   8     2903.33     2728.34     57.19 o 
  -3   5   8      295.09      281.32     10.70 o 
  -2   5   8       82.36       93.34      6.49 o 
  -1   5   8      184.87      174.72      9.75 o 
   0   5   8      134.75      144.91      8.16 o 
   1   5   8       17.29       17.98      8.01 o 
   2   5   8       67.78       50.70      7.15 o 
   3   5   8     1272.05     1315.12     59.88 o 
   4   5   8       14.20        6.60      7.93 o 
   5   5   8       57.11       39.36     11.16 o 
  -9   6   8        1.68       -3.25     11.43 o 
  -8   6   8      752.98      815.06     36.65 o 
  -7   6   8      718.03      752.03     66.24 o 
  -6   6   8      231.25      235.88     10.14 o 
  -5   6   8      586.03      609.40     15.29 o 
  -4   6   8       75.34       76.38     13.16 o 
  -3   6   8     2123.99     2188.84     62.58 o 
  -2   6   8      125.48      139.20      7.79 o 
  -1   6   8     1195.52     1185.58     36.87 o 
   0   6   8      373.54      397.22     12.04 o 
   1   6   8      944.96      919.96     48.71 o 
   2   6   8      229.38      236.41      9.90 o 
   3   6   8       61.65       77.15     11.76 o 
   4   6   8      270.37      264.83     18.49 o 
  -9   7   8        9.78       16.69     15.35 o 
  -8   7   8       43.11       49.29     15.68 o 
  -7   7   8      644.17      629.82     21.43 o 
  -6   7   8       49.40       31.16      5.78 o 
  -5   7   8      301.14      276.18     10.73 o 
  -4   7   8        3.50        1.57      5.23 o 
  -3   7   8     2219.76     2187.29     42.92 o 
  -2   7   8       72.88       79.26      8.15 o 
  -1   7   8       21.44       10.28      7.90 o 
   0   7   8     1864.76     2003.12     57.38 o 
   1   7   8       42.44       47.51      9.03 o 
   2   7   8      115.70      132.29     25.15 o 
   3   7   8       93.18       70.61     12.26 o 
  -9   8   8       58.34       28.79     24.42 o 
  -8   8   8      152.30      189.23     22.74 o 
  -7   8   8      654.55      658.82     83.83 o 
  -6   8   8      904.51      976.67     25.01 o 
  -5   8   8       72.90       55.55      6.55 o 
  -4   8   8      140.74      143.79     21.96 o 
  -3   8   8      111.32      117.27      8.47 o 
  -2   8   8      401.98      441.93     13.19 o 
  -1   8   8       98.44       95.28      9.87 o 
   0   8   8      616.07      656.11     34.80 o 
   1   8   8      154.59      170.43     14.68 o 
   2   8   8        7.57        1.63      9.07 o 
  -8   9   8      319.26      281.91     31.15 o 
  -7   9   8        3.63       16.04      9.81 o 
  -6   9   8      753.62      810.19     25.00 o 
  -5   9   8        1.42        6.60      8.18 o 
  -4   9   8      293.47      270.79     16.51 o 
  -3   9   8      569.63      599.73     25.55 o 
  -2   9   8        7.62        7.61      8.39 o 
  -1   9   8        6.06        6.57      7.39 o 
   0   9   8       86.29       71.73     15.12 o 
   1   9   8      566.12      604.03     26.95 o 
  -7  10   8      229.89      239.76     25.54 o 
  -6  10   8      139.33      158.31     24.59 o 
  -5  10   8      163.93      158.28     13.94 o 
  -4  10   8        1.07        1.18      6.90 o 
  -3  10   8      391.37      355.61     19.80 o 
  -2  10   8       12.64       17.03     10.56 o 
  -1  10   8        0.73        1.14      8.18 o 
   0 -10   9      328.90      309.84     20.77 o 
   1 -10   9      108.06      103.10     17.64 o 
   2 -10   9      102.80       93.51     18.88 o 
   3 -10   9       18.09       15.23     21.79 o 
   4 -10   9      274.83      294.16     19.45 o 
   5 -10   9      224.73      206.43     17.98 o 
   6 -10   9       22.80       34.38     12.99 o 
  -1  -9   9        2.76        2.26      8.00 o 
   0  -9   9      228.68      234.76     15.96 o 
   1  -9   9      546.93      555.33     22.41 o 
   2  -9   9      190.81      178.92     16.75 o 
   3  -9   9       27.21       18.59      9.76 o 
   4  -9   9       60.78       54.92     16.19 o 
   5  -9   9      749.21      736.73     25.31 o 
   6  -9   9       11.09        0.69     15.68 o 
   7  -9   9        4.35       20.68      9.70 o 
   8  -9   9       70.88       73.83     21.40 o 
  -3  -8   9      343.19      330.04     22.26 o 
  -2  -8   9       23.69        5.31      9.69 o 
  -1  -8   9       38.81       32.01     11.45 o 
   0  -8   9      156.76      163.55     20.78 o 
   1  -8   9      716.92      767.04     24.08 o 
   2  -8   9       82.60       73.91      7.76 o 
   3  -8   9       16.67       14.76      6.10 o 
   4  -8   9      128.09      133.48      8.28 o 
   5  -8   9      300.34      312.00     17.18 o 
   6  -8   9       19.64        6.84     10.03 o 
   7  -8   9       14.29       20.46      9.39 o 
   8  -8   9      659.05      701.78     40.68 o 
  -4  -7   9       30.20       27.12     13.15 o 
  -3  -7   9     1296.23     1333.18     33.60 o 
  -2  -7   9      224.35      218.06     15.24 o 
  -1  -7   9      451.76      465.35     13.38 o 
   0  -7   9       84.97       69.10     13.95 o 
   1  -7   9       82.59       88.64      7.76 o 
   2  -7   9     2635.49     2826.06     74.33 o 
   3  -7   9        2.67        7.86      6.01 o 
   4  -7   9     1296.00     1285.28     34.76 o 
   5  -7   9       87.35       85.47      8.51 o 
   6  -7   9      423.86      430.75     13.13 o 
   7  -7   9        5.34        6.32     12.77 o 
   8  -7   9      525.61      473.57     31.04 o 
   9  -7   9       28.36       23.64     21.84 o 
  -5  -6   9      125.14      135.53     14.45 o 
  -4  -6   9      182.06      150.79     15.60 o 
  -3  -6   9      345.30      358.52     16.56 o 
  -2  -6   9       97.01      101.06     12.32 o 
  -1  -6   9      125.70      117.00      9.07 o 
   0  -6   9     1855.79     1881.64     50.27 o 
   1  -6   9       93.23       98.31      8.36 o 
   2  -6   9     1962.89     2222.52     60.55 o 
   3  -6   9      596.80      648.66     24.32 o 
   4  -6   9      125.70      116.37      8.20 o 
   5  -6   9      517.92      566.22     14.78 o 
   6  -6   9      238.91      215.08      9.90 o 
   7  -6   9        5.16       -0.23     16.58 o 
   8  -6   9      107.16      155.39     18.93 o 
   9  -6   9      165.30      131.19     22.18 o 
  -6  -5   9      204.28      201.24     27.51 o 
  -5  -5   9        6.67       10.39      8.51 o 
  -4  -5   9      588.09      596.18     21.92 o 
  -3  -5   9        2.66       13.22      5.48 o 
  -2  -5   9      434.94      461.61     21.07 o 
  -1  -5   9      294.92      281.73     11.37 o 
   0  -5   9       50.57       51.74      6.51 o 
   1  -5   9      936.71      920.96     24.69 o 
   2  -5   9     1655.77     1533.56     48.65 o 
   3  -5   9       19.24       10.79      5.94 o 
   4  -5   9      100.01       90.75      7.68 o 
   5  -5   9     3301.83     3325.42    101.68 o 
   6  -5   9      253.07      223.34     12.33 o 
   7  -5   9      422.45      423.79     13.39 o 
   8  -5   9        1.13        4.03     12.10 o 
   9  -5   9      171.45      166.37     28.23 o 
  -6  -4   9      799.76      722.46     26.54 o 
  -5  -4   9        3.85        9.40      7.75 o 
  -4  -4   9       65.45       73.91      8.46 o 
  -3  -4   9     1326.27     1352.61     36.44 o 
  -2  -4   9      100.43      101.40      7.13 o 
  -1  -4   9     2247.02     2108.05     57.97 o 
   0  -4   9     1125.12     1311.22     34.66 o 
   1  -4   9     7855.50     7743.22    222.35 o 
   2  -4   9      651.81      608.98     17.92 o 
   3  -4   9      128.13       96.68      7.46 o 
   4  -4   9      515.72      541.61     14.90 o 
   5  -4   9      839.49      855.77     21.74 o 
   6  -4   9     1754.58     1762.94     42.56 o 
   7  -4   9      127.51      146.15     16.13 o 
   8  -4   9       31.42       35.85     15.91 o 
   9  -4   9        9.28       19.38     15.80 o 
  -7  -3   9        1.98        7.49      9.47 o 
  -6  -3   9      356.96      355.93     31.60 o 
  -5  -3   9     1608.48     1645.71     35.41 o 
  -4  -3   9       12.77        8.55      5.15 o 
  -3  -3   9        7.53        8.31      4.79 o 
  -2  -3   9      846.91      829.84     55.34 o 
  -1  -3   9     8762.60     8305.63    136.64 o 
   0  -3   9     2624.81     2912.73     70.97 o 
   1  -3   9      470.71      490.78     14.30 o 
   2  -3   9    12612.97    12444.40    148.48 o 
   3  -3   9        1.33        5.57      5.09 o 
   4  -3   9       25.93       31.14      5.98 o 
   5  -3   9      400.57      431.99     13.97 o 
   6  -3   9     1440.11     1373.43     84.23 o 
   7  -3   9      148.04      141.07      9.46 o 
   8  -3   9        1.19       12.10     14.34 o 
   9  -3   9      102.56       80.33     21.62 o 
  -8  -2   9       65.99       68.78     21.29 o 
  -7  -2   9       86.11       60.44     13.99 o 
  -6  -2   9      271.18      254.43     10.74 o 
  -5  -2   9     1593.93     1607.40     39.17 o 
  -4  -2   9     1328.32     1413.90     39.79 o 
  -3  -2   9        9.72       20.31      5.43 o 
  -2  -2   9     6492.63     6095.22    243.57 o 
  -1  -2   9     2453.90     2654.32     96.06 o 
   0  -2   9     5980.09     5488.88     97.98 o 
   1  -2   9      968.94     1038.53     27.44 o 
   2  -2   9     4596.95     4630.79     90.53 o 
   3  -2   9      837.70      853.28     48.45 o 
   4  -2   9     1559.49     1613.49     54.93 o 
   5  -2   9      181.95      167.21     10.77 o 
   6  -2   9       37.40       41.40      9.47 o 
   7  -2   9      180.56      179.30      9.82 o 
   8  -2   9        0.32       -2.58      9.52 o 
   9  -2   9       90.08       91.08     20.39 o 
  -8  -1   9     1378.30     1466.13     49.33 o 
  -7  -1   9       35.62       49.04     11.19 o 
  -6  -1   9       24.60       26.67      7.40 o 
  -5  -1   9        7.44        9.04      6.78 o 
  -4  -1   9      699.16      591.52     15.34 o 
  -3  -1   9        0.14       10.02      5.60 o 
  -2  -1   9     4687.50     4692.11    129.35 o 
  -1  -1   9     2453.34     2215.33     61.12 o 
   0  -1   9      703.63      781.72     21.89 o 
   1  -1   9        1.31        3.43      3.48 o 
   2  -1   9      128.26      123.77      7.13 o 
   3  -1   9     6957.01     6749.26    146.80 o 
   4  -1   9        7.49        2.51      6.84 o 
   5  -1   9      941.87      998.68     51.63 o 
   6  -1   9      379.56      385.89     20.11 o 
   7  -1   9      520.58      477.22     20.64 o 
   8  -1   9      255.81      231.70     23.75 o 
  -9   0   9        0.31        2.80      7.06 o 
  -8   0   9      617.38      745.82     36.53 o 
  -7   0   9       22.53       36.01     11.04 o 
  -6   0   9       78.71       73.54      7.75 o 
  -5   0   9     2140.12     2160.67     97.38 o 
  -4   0   9      730.02      694.71     19.33 o 
  -3   0   9     3081.67     2978.68    108.37 o 
  -2   0   9      331.44      363.49     11.15 o 
   0   0   9      816.46      885.31     24.31 o 
   1   0   9     3709.22     3890.70    151.82 o 
   2   0   9      153.86      180.86      8.91 o 
   3   0   9     1287.14     1257.98     33.08 o 
   4   0   9       12.47       12.21      6.69 o 
   5   0   9       22.61       30.29      6.47 o 
   6   0   9      541.78      613.52     26.34 o 
   7   0   9       68.70       30.59     13.50 o 
   8   0   9       19.90       -4.59     14.68 o 
  -9   1   9      150.34      135.78     23.19 o 
  -8   1   9      384.57      431.18     28.91 o 
  -7   1   9      256.60      254.46     10.88 o 
  -6   1   9      173.45      176.85     13.56 o 
  -5   1   9      911.25      916.44     23.71 o 
  -4   1   9      268.26      293.51     10.73 o 
  -3   1   9     2447.66     2465.20     61.87 o 
  -2   1   9      358.73      416.05     20.51 o 
  -1   1   9     4325.16     4263.32    108.62 o 
   0   1   9     2459.37     2323.25    119.35 o 
   1   1   9      580.12      610.25     15.73 o 
   2   1   9     1322.86     1304.99     33.45 o 
   3   1   9        8.11        5.64      5.30 o 
   4   1   9        8.97        8.96      5.86 o 
   5   1   9      121.75      132.68     11.60 o 
   6   1   9      639.31      591.25     32.56 o 
   7   1   9       33.35       22.26     15.07 o 
   8   1   9        0.57        9.52     14.90 o 
  -9   2   9       84.70       75.96     18.82 o 
  -8   2   9      164.20      188.56     20.39 o 
  -7   2   9     2339.85     2235.94     83.95 o 
  -6   2   9      403.12      375.68     12.41 o 
  -5   2   9     1875.37     1891.66     48.73 o 
  -4   2   9     2624.82     2523.97    155.68 o 
  -3   2   9      977.18      908.61     22.50 o 
  -2   2   9      202.34      184.05      7.41 o 
  -1   2   9      132.49      140.85      6.89 o 
   0   2   9    14573.19    14034.69    164.05 o 
   1   2   9       83.32      106.24      6.65 o 
   2   2   9      952.03     1012.95     47.27 o 
   3   2   9     2481.70     2694.80     62.07 o 
   4   2   9       93.85      122.47      9.07 o 
   5   2   9      798.00      792.26     25.33 o 
   6   2   9       13.49        0.23     10.59 o 
   7   2   9      400.73      387.51     21.95 o 
  -9   3   9       95.67       86.94     18.71 o 
  -8   3   9      443.31      426.49     29.36 o 
  -7   3   9      469.53      432.20     16.70 o 
  -6   3   9        7.35        2.83      5.48 o 
  -5   3   9      195.12      223.18      9.40 o 
  -4   3   9     5240.82     5236.14     83.90 o 
  -3   3   9     1826.78     1503.67     49.10 o 
  -2   3   9     1327.99     1412.51     60.66 o 
  -1   3   9     3365.63     3178.07     70.55 o 
   0   3   9     1305.19     1306.75     32.33 o 
   1   3   9     1984.06     1975.53    113.74 o 
   2   3   9       92.81       93.53      8.90 o 
   3   3   9     1696.90     1657.40     46.04 o 
   4   3   9       34.68       45.80      7.76 o 
   5   3   9      112.61      110.57     12.07 o 
   6   3   9       40.03       43.40     14.79 o 
   7   3   9       77.71       53.33     46.77 o 
  -9   4   9       95.94      133.99     23.19 o 
  -8   4   9      184.03      207.05     21.06 o 
  -7   4   9      109.98      123.16      9.07 o 
  -6   4   9      294.04      326.67     14.68 o 
  -5   4   9      114.48      110.75      8.08 o 
  -4   4   9      143.39      115.82      9.97 o 
  -3   4   9     3075.05     2942.92     94.54 o 
  -2   4   9      528.38      575.22     25.00 o 
  -1   4   9      423.70      378.70     13.23 o 
   0   4   9      260.95      254.69      9.51 o 
   1   4   9     1447.80     1424.96     50.04 o 
   2   4   9        0.20        4.23      5.45 o 
   3   4   9      791.35      732.80     18.27 o 
   4   4   9      707.10      720.39     35.36 o 
   5   4   9        2.05       17.34     13.95 o 
   6   4   9       24.43       22.85     11.30 o 
  -9   5   9      124.61      139.26     21.51 o 
  -8   5   9       14.51        7.28     15.12 o 
  -7   5   9     1776.07     1702.81     84.58 o 
  -6   5   9      274.82      234.34     26.67 o 
  -5   5   9      106.59       73.97      7.45 o 
  -4   5   9     1080.97     1047.28     29.11 o 
  -3   5   9     1264.33     1104.71     30.65 o 
  -2   5   9      246.14      223.97     20.62 o 
  -1   5   9     1017.16     1044.78     25.53 o 
   0   5   9      621.87      652.35     16.51 o 
   1   5   9      493.49      486.40     15.17 o 
   2   5   9       12.00       26.47      7.13 o 
   3   5   9       14.87       21.33      6.71 o 
   4   5   9      259.08      267.11     17.05 o 
   5   5   9        3.58       -2.32      9.03 o 
  -9   6   9        9.36       14.34     15.24 o 
  -8   6   9       50.09       49.63     17.36 o 
  -7   6   9      615.56      627.09     20.76 o 
  -6   6   9       56.60       49.26      6.85 o 
  -5   6   9       44.04       40.36      7.09 o 
  -4   6   9     6755.85     6556.35     90.27 o 
  -3   6   9       63.23       57.35      8.01 o 
  -2   6   9     1801.36     1787.37     43.16 o 
  -1   6   9       54.17       46.05      7.06 o 
   0   6   9      646.61      651.25     19.56 o 
   1   6   9       75.25       77.30      8.04 o 
   2   6   9        8.47       10.62      5.26 o 
   3   6   9        2.17       10.33     11.43 o 
   4   6   9      145.78      127.84     15.50 o 
  -9   7   9        1.55       -6.05     11.76 o 
  -8   7   9        7.98        4.93     13.22 o 
  -7   7   9        0.02        1.67      7.00 o 
  -6   7   9      912.94      911.15     41.48 o 
  -5   7   9      164.39      168.87     17.98 o 
  -4   7   9      523.08      561.84     16.08 o 
  -3   7   9      446.29      485.71     13.18 o 
  -2   7   9     3190.30     3245.97     51.55 o 
  -1   7   9       75.05       51.93      6.93 o 
   0   7   9      225.49      207.94     10.08 o 
   1   7   9      707.54      787.01     54.36 o 
   2   7   9       15.83       33.75      9.55 o 
   3   7   9       33.88       29.45     12.88 o 
  -8   8   9       14.69        4.14     13.67 o 
  -7   8   9      942.84      878.12     27.01 o 
  -6   8   9      277.10      251.01     16.32 o 
  -5   8   9      607.89      628.83     31.44 o 
  -4   8   9       98.35      104.20      8.20 o 
  -3   8   9     1452.54     1415.06     29.78 o 
  -2   8   9       49.85       49.76     11.31 o 
  -1   8   9       33.31       31.67     14.34 o 
   0   8   9        0.95        0.25      6.31 o 
   1   8   9      872.14      878.39     58.68 o 
   2   8   9      370.89      390.35     20.68 o 
  -8   9   9      121.24      119.20     22.85 o 
  -7   9   9      422.02      431.77     21.91 o 
  -6   9   9      105.20       97.19     20.28 o 
  -5   9   9      664.74      697.01     24.33 o 
  -4   9   9       79.63       62.16     11.18 o 
  -3   9   9      188.70      193.76     13.37 o 
  -2   9   9      762.15      733.62     24.77 o 
  -1   9   9       24.40       17.85     12.27 o 
   0   9   9        1.82        9.92     10.53 o 
   1   9   9        3.28        9.20      9.59 o 
  -6  10   9      307.73      289.38     23.25 o 
  -5  10   9       65.70       70.28     15.91 o 
  -4  10   9       22.65       17.48      9.70 o 
  -3  10   9        0.37        9.31      8.29 o 
  -2  10   9      241.55      263.16     20.90 o 
  -1  10   9       19.88       29.53     18.37 o 
   1 -10  10      392.09      431.46     23.00 o 
   2 -10  10       24.80       10.20     11.37 o 
   3 -10  10       40.12       43.40     11.04 o 
   4 -10  10       22.72       -0.30      7.97 o 
   5 -10  10       58.73       53.40     15.18 o 
   6 -10  10      299.00      352.25     23.98 o 
  -1  -9  10      322.51      270.50     23.64 o 
   0  -9  10        8.74       22.67     15.96 o 
   1  -9  10      861.90      874.10     65.12 o 
   2  -9  10      997.61     1018.17     39.29 o 
   3  -9  10        6.26       -0.98      7.61 o 
   4  -9  10      141.74      127.35     12.14 o 
   5  -9  10       41.03       24.39      9.49 o 
   6  -9  10      642.50      644.23     46.96 o 
   7  -9  10       47.73       24.93     13.65 o 
  -3  -8  10       57.75       74.44     15.96 o 
  -2  -8  10      810.75      827.56     51.00 o 
  -1  -8  10       25.26       11.71      8.87 o 
   0  -8  10      249.60      266.12     16.55 o 
   1  -8  10       69.52       53.06     10.19 o 
   2  -8  10      134.70      120.62     11.20 o 
   3  -8  10      224.73      226.39     10.10 o 
   4  -8  10      105.30       99.29      7.83 o 
   5  -8  10      949.28      999.23     27.50 o 
   6  -8  10        3.86       -6.52      7.69 o 
   7  -8  10      116.01      127.90     27.90 o 
   8  -8  10        0.03        5.71     14.90 o 
  -4  -7  10      112.25       92.03     15.58 o 
  -3  -7  10        6.20       10.16      8.67 o 
  -2  -7  10     1101.22     1087.52     29.25 o 
  -1  -7  10       90.38       85.73      8.41 o 
   0  -7  10      296.32      301.17     12.29 o 
   1  -7  10      199.22      240.27     15.41 o 
   2  -7  10       50.28       17.50     14.12 o 
   3  -7  10     2566.62     2619.35     80.49 o 
   4  -7  10      864.72      807.03     19.79 o 
   5  -7  10       61.76       50.82      8.12 o 
   6  -7  10        5.60        3.35     11.03 o 
   7  -7  10      213.71      232.04     16.82 o 
   8  -7  10       29.75       28.45     17.59 o 
  -5  -6  10       28.50       34.01     10.21 o 
  -4  -6  10      263.13      271.11     30.81 o 
  -3  -6  10        2.17        5.93     10.08 o 
  -2  -6  10      442.98      451.67     12.78 o 
  -1  -6  10       41.32       36.71      7.05 o 
   0  -6  10       92.59       94.98     10.59 o 
   1  -6  10        2.14       -0.69      5.52 o 
   2  -6  10      143.44      154.65     20.84 o 
   3  -6  10     2639.80     2673.17     54.78 o 
   4  -6  10        6.80        5.68      5.46 o 
   5  -6  10       21.43       28.91      8.46 o 
   6  -6  10      639.73      596.52     31.38 o 
   7  -6  10        4.14        9.80      9.42 o 
   8  -6  10      113.42      127.60     21.17 o 
   9  -6  10      118.89       91.42     20.95 o 
  -6  -5  10       15.71       29.20     10.49 o 
  -5  -5  10      485.86      466.64     48.75 o 
  -4  -5  10      275.99      266.22     16.53 o 
  -3  -5  10      157.43      149.23     13.50 o 
  -2  -5  10       48.04       56.25      7.17 o 
  -1  -5  10      690.01      705.42     19.50 o 
   0  -5  10     1310.75     1247.44     63.60 o 
   1  -5  10      987.61     1051.03     25.21 o 
   2  -5  10     1745.11     1692.71     63.74 o 
   3  -5  10      262.90      270.75     11.65 o 
   4  -5  10       82.01       72.72      8.91 o 
   5  -5  10        1.09       -0.92      8.01 o 
   6  -5  10     1721.45     1796.73     38.47 o 
   7  -5  10      159.98      143.24     22.24 o 
   8  -5  10        4.67        4.82     13.89 o 
   9  -5  10       11.47       -2.35     14.68 o 
  -6  -4  10       20.76       17.04      9.39 o 
  -5  -4  10     1695.24     1727.58     68.92 o 
  -4  -4  10      822.18      841.89     25.95 o 
  -3  -4  10      128.61      123.94     14.96 o 
  -2  -4  10      761.68      741.07     20.12 o 
  -1  -4  10       15.66       32.04      5.25 o 
   0  -4  10     1845.39     1753.85     53.24 o 
   1  -4  10      854.09      931.49     33.58 o 
   2  -4  10      882.01      949.91     24.49 o 
   3  -4  10      318.86      322.44     11.16 o 
   4  -4  10      204.91      216.44     10.09 o 
   5  -4  10      222.46      250.68     10.60 o 
   6  -4  10      770.81      732.28     17.78 o 
   7  -4  10      873.11      876.83     24.92 o 
   8  -4  10       57.24       46.94     14.68 o 
   9  -4  10      128.65      126.04     22.07 o 
  -7  -3  10       98.35      104.34     14.96 o 
  -6  -3  10      107.88      118.16     13.78 o 
  -5  -3  10      301.12      298.86     11.80 o 
  -4  -3  10     1782.11     1931.00     41.20 o 
  -3  -3  10      779.59      767.26     51.40 o 
  -2  -3  10      381.30      380.45     11.81 o 
  -1  -3  10     1968.58     1878.94     55.26 o 
   0  -3  10     1814.35     1707.00     59.40 o 
   1  -3  10      327.39      341.30     12.15 o 
   2  -3  10        2.20        7.11      5.15 o 
   3  -3  10     1571.07     1674.72     69.64 o 
   4  -3  10       94.83      127.98      8.71 o 
   5  -3  10       13.87       -1.20     14.12 o 
   6  -3  10      285.43      254.74     23.70 o 
   7  -3  10      198.59      213.52     16.12 o 
   8  -3  10       23.74       23.08     19.49 o 
   9  -3  10       58.29       14.68     23.75 o 
  -8  -2  10      739.41      816.57     44.38 o 
  -7  -2  10      103.69       74.24     14.23 o 
  -6  -2  10      395.47      418.08     17.01 o 
  -5  -2  10      390.22      381.33     31.66 o 
  -4  -2  10     3064.14     3242.47     60.50 o 
  -3  -2  10     1502.54     1488.99     46.45 o 
  -2  -2  10      500.13      501.06     15.36 o 
  -1  -2  10     3901.54     3725.83     78.12 o 
   0  -2  10       15.17        5.33      3.68 o 
   1  -2  10     1368.51     1520.74     85.03 o 
   2  -2  10       49.00       19.94      4.97 o 
   3  -2  10     6609.35     6701.46    201.21 o 
   4  -2  10     1607.78     1508.89     75.91 o 
   5  -2  10       94.33       84.95      7.91 o 
   6  -2  10      458.90      493.57     13.99 o 
   7  -2  10       38.05       52.79     10.99 o 
   8  -2  10      449.00      522.52     32.72 o 
   9  -2  10       59.43       61.05     17.59 o 
  -8  -1  10       86.91       60.83     19.27 o 
  -7  -1  10      550.06      576.15     21.78 o 
  -6  -1  10        9.25       16.14      5.16 o 
  -5  -1  10      270.40      293.29     10.41 o 
  -4  -1  10      117.59       87.38     12.10 o 
  -3  -1  10     2906.59     2596.70    116.67 o 
  -2  -1  10        0.16       -2.27      4.35 o 
  -1  -1  10     1025.82      970.41     41.74 o 
   0  -1  10     2608.05     2529.49     66.08 o 
   1  -1  10     1729.01     1676.94     43.84 o 
   2  -1  10     1575.50     1626.64     69.38 o 
   3  -1  10      255.87      360.48     10.65 o 
   4  -1  10     1125.82     1242.69     31.21 o 
   5  -1  10       16.50       11.10      7.10 o 
   6  -1  10      138.09      130.51     10.54 o 
   7  -1  10       59.32       56.85     11.16 o 
   8  -1  10      429.86      381.66     31.15 o 
  -8   0  10      272.59      264.87     23.87 o 
  -7   0  10      796.90      804.83     23.62 o 
  -6   0  10      722.43      735.83     26.68 o 
  -5   0  10      104.33      120.39      7.74 o 
  -4   0  10     1842.90     1825.47     50.43 o 
  -3   0  10      850.38      854.99     22.10 o 
  -2   0  10     1759.96     1772.81     52.97 o 
  -1   0  10      616.87      698.29     40.70 o 
   0   0  10      329.16      195.81     16.31 o 
   1   0  10     1561.25     1707.39    126.89 o 
   2   0  10     1590.45     1749.28     57.58 o 
   3   0  10       33.46       46.12      7.08 o 
   4   0  10     1398.80     1373.60     47.34 o 
   5   0  10       74.70       75.23      8.07 o 
   6   0  10      198.23      173.86     10.81 o 
   7   0  10      237.91      244.85     19.72 o 
   8   0  10        1.47        5.94     13.33 o 
  -9   1  10       52.37       33.16     20.95 o 
  -8   1  10      619.58      656.40     35.53 o 
  -7   1  10      135.18      148.56      8.65 o 
  -6   1  10     1544.05     1648.07     39.18 o 
  -5   1  10      144.63      128.73      7.78 o 
  -4   1  10     1217.59     1102.26     27.65 o 
  -3   1  10     1319.03     1411.39     45.90 o 
  -2   1  10      285.97      242.60      8.20 o 
  -1   1  10      759.35      727.95     20.06 o 
   0   1  10     1574.99     1588.37    117.80 o 
   1   1  10     2670.13     2431.66     85.46 o 
   2   1  10      203.00      235.12      9.43 o 
   3   1  10      884.56      929.66     53.37 o 
   4   1  10        1.64        0.80      7.00 o 
   5   1  10      860.74      851.64     20.40 o 
   6   1  10       24.58       19.17     18.60 o 
   7   1  10      335.04      367.70     20.96 o 
   8   1  10      145.02      149.90     23.64 o 
  -9   2  10        7.33       -9.75      9.75 o 
  -8   2  10      147.77      118.31     19.49 o 
  -7   2  10      268.08      260.47     11.28 o 
  -6   2  10      286.50      266.72     10.51 o 
  -5   2  10       17.44       22.94      6.43 o 
  -4   2  10     1385.90     1370.38     45.61 o 
  -3   2  10     4941.29     4621.90    274.02 o 
  -2   2  10      634.10      622.33     36.89 o 
  -1   2  10     1942.96     1832.28     58.07 o 
   0   2  10      140.96      150.70     12.49 o 
   1   2  10     3378.28     3523.30    111.04 o 
   2   2  10     1210.86     1284.95     31.65 o 
   3   2  10       47.61       34.36      6.15 o 
   4   2  10      896.51      887.48     22.32 o 
   5   2  10        4.80        7.32      7.54 o 
   6   2  10        0.08        2.19     15.85 o 
   7   2  10        2.39        3.13      9.73 o 
  -9   3  10       41.22       14.34     19.16 o 
  -8   3  10       35.82       18.04     14.23 o 
  -7   3  10     1428.19     1476.18     47.61 o 
  -6   3  10      712.47      657.58     16.01 o 
  -5   3  10      364.13      376.39     15.24 o 
  -4   3  10       28.86       20.19      4.75 o 
  -3   3  10     5367.45     5125.76     87.09 o 
  -2   3  10      793.18      676.64     24.22 o 
  -1   3  10       28.56        9.73      8.35 o 
   0   3  10     3952.69     3905.46     85.89 o 
   1   3  10     1232.12     1245.06     30.04 o 
   2   3  10      768.77      780.19     22.09 o 
   3   3  10      316.37      284.52     11.56 o 
   4   3  10      192.67      189.81     10.37 o 
   5   3  10       66.21       61.31     11.01 o 
   6   3  10       10.94        1.46      9.35 o 
  -9   4  10        5.45       -0.34     11.54 o 
  -8   4  10      306.38      268.13     21.85 o 
  -7   4  10      720.55      711.50     33.74 o 
  -6   4  10     1254.47     1269.41     34.76 o 
  -5   4  10      581.87      587.10     15.06 o 
  -4   4  10      333.16      330.43     25.89 o 
  -3   4  10      360.18      332.72     10.39 o 
  -2   4  10     2665.42     2587.23     59.83 o 
  -1   4  10     1321.79     1363.17     45.66 o 
   0   4  10      703.50      763.08     20.75 o 
   1   4  10     1281.11     1297.99     76.66 o 
   2   4  10      297.65      313.52     12.60 o 
   3   4  10      121.83      122.85      9.16 o 
   4   4  10       49.97       65.03     10.33 o 
   5   4  10      102.76       90.72     15.68 o 
   6   4  10        3.16       -1.04      8.88 o 
  -9   5  10        2.72       -9.41     12.10 o 
  -8   5  10        9.31       19.04     12.43 o 
  -7   5  10       13.17       17.10      8.57 o 
  -6   5  10      353.09      356.86     12.43 o 
  -5   5  10       73.17       62.94      7.09 o 
  -4   5  10       16.88        9.31      9.97 o 
  -3   5  10     1084.99     1118.73     29.88 o 
  -2   5  10        5.33        8.65      4.63 o 
  -1   5  10      760.98      784.09     19.38 o 
   0   5  10       33.29       30.59      5.76 o 
   1   5  10     1206.82     1223.54     97.23 o 
   2   5  10      227.20      201.42      9.97 o 
   3   5  10       74.67       76.00      7.75 o 
   4   5  10        3.50        0.02     10.47 o 
   5   5  10      149.70      168.46     17.23 o 
  -9   6  10       16.98       20.84     15.57 o 
  -8   6  10       18.90       20.05     15.46 o 
  -7   6  10      323.66      324.95     21.68 o 
  -6   6  10       24.99       19.83      6.81 o 
  -5   6  10        5.09       10.56      6.72 o 
  -4   6  10       13.60       16.44      6.26 o 
  -3   6  10      802.70      833.25     22.76 o 
  -2   6  10      238.86      226.82     18.66 o 
  -1   6  10      301.60      290.42     10.57 o 
   0   6  10       58.06       59.50      7.20 o 
   1   6  10      272.41      288.38     11.36 o 
   2   6  10      116.01      118.98     12.01 o 
   3   6  10        7.88        4.12      7.21 o 
   4   6  10      123.21      113.06     16.89 o 
  -9   7  10      138.06      139.26     20.84 o 
  -8   7  10       90.80       85.70     17.14 o 
  -7   7  10      458.98      443.66     19.56 o 
  -6   7  10        1.15       -1.57      6.50 o 
  -5   7  10      279.38      267.03     11.27 o 
  -4   7  10       10.24       12.89      6.55 o 
  -3   7  10      844.50      904.15     28.40 o 
  -2   7  10     1906.25     1947.21     68.66 o 
  -1   7  10       54.32       50.63     12.49 o 
   0   7  10      147.60      131.24     15.07 o 
   1   7  10       76.89       71.95     16.69 o 
   2   7  10     1014.06     1096.27     76.84 o 
   3   7  10      150.84      144.84     18.93 o 
  -8   8  10        1.84       -0.45     12.88 o 
  -7   8  10       25.46       14.66     19.04 o 
  -6   8  10      555.45      568.32     20.68 o 
  -5   8  10       38.25       39.18      9.52 o 
  -4   8  10        1.16       -0.22      6.48 o 
  -3   8  10      115.88      107.45     24.59 o 
  -2   8  10     3059.45     3092.32     42.55 o 
  -1   8  10      172.74      152.93     13.80 o 
   0   8  10       78.13       89.51     11.37 o 
   1   8  10      188.33      167.20     15.80 o 
   2   8  10      371.79      346.34     34.23 o 
  -8   9  10       75.98       48.96     22.41 o 
  -7   9  10       19.02       12.18     11.10 o 
  -6   9  10      576.67      591.33     23.10 o 
  -5   9  10      553.02      587.28     33.34 o 
  -4   9  10       47.07       53.60     11.36 o 
  -3   9  10       44.11       20.71     11.37 o 
  -2   9  10      343.05      326.34     18.41 o 
  -1   9  10      557.29      564.88     32.22 o 
   0   9  10        3.66       -2.25      7.67 o 
  -6  10  10       29.47       13.00     10.93 o 
  -5  10  10      456.09      502.22     24.43 o 
  -4  10  10       16.88        6.18     11.60 o 
  -3  10  10       77.85       81.09     12.06 o 
  -2  10  10       11.65       19.38      8.78 o 
   1 -10  11       27.26       24.16     11.40 o 
   2 -10  11      422.45      385.62     21.02 o 
   3 -10  11        0.55       -1.90      9.11 o 
   4 -10  11        8.49        4.24      8.02 o 
   5 -10  11       60.67       48.62     21.85 o 
   6 -10  11      212.16      201.29     25.32 o 
  -1  -9  11      316.98      302.60     34.40 o 
   0  -9  11      123.17      113.27     13.85 o 
   1  -9  11       74.31       73.48     15.29 o 
   2  -9  11      510.34      581.97     22.58 o 
   3  -9  11      374.05      386.38     18.30 o 
   4  -9  11       83.30       79.42     13.11 o 
   5  -9  11      368.43      330.61     20.14 o 
   6  -9  11      126.96      136.07     25.10 o 
   7  -9  11      335.60      432.21     96.47 o 
  -3  -8  11        6.39        0.66     12.04 o 
  -2  -8  11       71.69       87.22     26.10 o 
  -1  -8  11     1887.18     1866.14     39.11 o 
   0  -8  11      269.43      275.70     15.97 o 
   1  -8  11       11.80        3.64      8.04 o 
   2  -8  11      329.82      306.01     11.04 o 
   3  -8  11     1301.11     1313.51     31.20 o 
   4  -8  11      146.78      144.00     13.32 o 
   5  -8  11       75.10       66.53     12.23 o 
   6  -8  11      763.68      782.13     27.06 o 
   7  -8  11      261.98      244.69     18.58 o 
   8  -8  11      138.43      135.78     21.51 o 
  -4  -7  11       20.23       20.86     10.81 o 
  -3  -7  11      591.07      575.25     31.04 o 
  -2  -7  11       21.85       18.07      9.68 o 
  -1  -7  11     1229.46     1216.99     29.92 o 
   0  -7  11      153.59      140.32     12.16 o 
   1  -7  11      200.16      251.21     16.25 o 
   2  -7  11      849.68      872.05     23.87 o 
   3  -7  11      488.08      466.97     19.56 o 
   4  -7  11      536.08      547.31     23.25 o 
   5  -7  11       72.03       39.17     15.80 o 
   6  -7  11        4.79        5.64      9.54 o 
   7  -7  11      132.05      147.00     14.77 o 
   8  -7  11      216.20      225.76     26.33 o 
  -5  -6  11      140.79      162.12     16.09 o 
  -4  -6  11      400.87      420.87     24.20 o 
  -3  -6  11       28.23       40.94      9.15 o 
  -2  -6  11       46.13       49.75      7.18 o 
  -1  -6  11      374.50      362.87     22.13 o 
   0  -6  11     3495.25     3515.24     59.07 o 
   1  -6  11       84.92       93.08      9.53 o 
   2  -6  11       70.04       65.50      9.47 o 
   3  -6  11      228.75      218.61     10.62 o 
   4  -6  11      718.36      726.05     17.39 o 
   5  -6  11      221.44      198.96      9.51 o 
   6  -6  11       31.57       34.07      7.33 o 
   7  -6  11      884.46      975.90     29.12 o 
   8  -6  11       12.37       11.43     11.65 o 
   9  -6  11       23.52        5.04     18.37 o 
  -6  -5  11       75.71       50.48     17.85 o 
  -5  -5  11        1.43        3.65      7.48 o 
  -4  -5  11     1070.55     1005.10     27.24 o 
  -3  -5  11       46.86       57.24      6.85 o 
  -2  -5  11       20.55       18.64      7.17 o 
  -1  -5  11       14.78       11.26      9.07 o 
   0  -5  11     1588.33     1619.98     65.86 o 
   1  -5  11       38.56       39.96      6.26 o 
   2  -5  11      166.73      191.62      9.38 o 
   3  -5  11      822.56      894.82     23.87 o 
   4  -5  11       93.30      103.17      8.83 o 
   5  -5  11      116.55      126.60     11.48 o 
   6  -5  11        0.82       -6.22      6.22 o 
   7  -5  11      354.03      357.26     18.81 o 
   8  -5  11       68.48       79.09     20.73 o 
   9  -5  11       19.91       15.24     17.36 o 
  -6  -4  11      261.86      232.43     17.86 o 
  -5  -4  11        1.81        9.32      7.88 o 
  -4  -4  11      773.28      797.05     39.51 o 
  -3  -4  11     2766.07     2954.09    137.33 o 
  -2  -4  11      641.89      657.21     17.25 o 
  -1  -4  11      308.24      306.21     15.13 o 
   0  -4  11       20.14       18.06      8.23 o 
   1  -4  11     1980.98     2031.56     96.55 o 
   2  -4  11       71.46      100.60      7.57 o 
   3  -4  11      371.92      364.58     27.12 o 
   4  -4  11     1603.12     1576.04     58.51 o 
   5  -4  11      313.11      304.86     11.49 o 
   6  -4  11      736.06      756.75     18.15 o 
   7  -4  11       38.27       49.13      9.95 o 
   8  -4  11      383.55      390.50     30.48 o 
   9  -4  11        6.18        0.56     13.33 o 
  -7  -3  11      300.27      329.89     19.94 o 
  -6  -3  11       79.38       91.40     23.81 o 
  -5  -3  11      329.47      342.30     35.46 o 
  -4  -3  11      289.33      280.58     10.77 o 
  -3  -3  11     4759.51     4691.02     69.93 o 
  -2  -3  11        0.31        1.82      8.51 o 
  -1  -3  11     3180.97     3106.26     67.93 o 
   0  -3  11     5121.63     5228.84     93.16 o 
   1  -3  11       18.37       11.02      5.07 o 
   2  -3  11        3.98       11.04      4.54 o 
   3  -3  11       60.61       45.05      5.99 o 
   4  -3  11     3612.35     3742.78     72.46 o 
   5  -3  11       14.02       13.93      6.13 o 
   6  -3  11       91.98       76.29     14.56 o 
   7  -3  11       36.61       41.88     11.38 o 
   8  -3  11      170.63      181.16     21.85 o 
   9  -3  11        0.15       -1.34     13.55 o 
  -7  -2  11     1155.06     1148.82     66.09 o 
  -6  -2  11      136.67      143.87     11.92 o 
  -5  -2  11      162.65      175.68      8.90 o 
  -4  -2  11      433.11      441.13     26.56 o 
  -3  -2  11      395.03      358.76     11.31 o 
  -2  -2  11      379.24      372.37     11.12 o 
  -1  -2  11       49.23       70.41      6.40 o 
   0  -2  11     5513.62     5150.67    134.25 o 
   1  -2  11     2180.62     2153.71     64.03 o 
   2  -2  11      407.21      429.57     13.44 o 
   3  -2  11     2572.18     2690.53     67.12 o 
   4  -2  11      288.56      288.28     11.12 o 
   5  -2  11     1512.18     1604.22     54.46 o 
   6  -2  11       67.83       50.59     10.31 o 
   7  -2  11      300.47      279.26     17.79 o 
   8  -2  11       28.67       44.92     19.16 o 
  -8  -1  11       70.46       23.53     18.26 o 
  -7  -1  11       16.35       24.13     10.47 o 
  -6  -1  11      172.75      197.59      9.01 o 
  -5  -1  11      323.91      298.86     11.35 o 
  -4  -1  11     2133.67     2164.27    104.62 o 
  -3  -1  11      654.10      662.45     18.49 o 
  -2  -1  11     3515.34     3575.35     92.04 o 
  -1  -1  11      315.08      351.53      9.64 o 
   0  -1  11       55.61       26.43      4.85 o 
   1  -1  11     3743.69     3663.02    136.21 o 
   2  -1  11      116.33      141.10      7.56 o 
   3  -1  11       74.46      101.25      7.31 o 
   4  -1  11     2044.52     1982.27     82.50 o 
   5  -1  11      585.38      621.59     35.31 o 
   6  -1  11      146.41      134.12      9.38 o 
   7  -1  11       33.08       33.84     10.71 o 
   8  -1  11        2.08        5.49     14.45 o 
  -8   0  11      135.95      117.97     21.29 o 
  -7   0  11      431.87      409.25     19.69 o 
  -6   0  11      207.70      203.35     10.08 o 
  -5   0  11      542.85      580.76     15.39 o 
  -4   0  11      245.49      254.96     10.05 o 
  -3   0  11     2177.80     1935.75     53.28 o 
  -2   0  11       23.51       21.04      4.44 o 
  -1   0  11      666.70      757.59     21.35 o 
   0   0  11       53.01       56.16      5.44 o 
   1   0  11     5256.11     4888.43    274.89 o 
   2   0  11     1515.64     1543.71     42.89 o 
   3   0  11      494.02      509.47     15.29 o 
   4   0  11      378.70      350.78     12.68 o 
   5   0  11       16.19       24.33      7.01 o 
   6   0  11        1.37       -2.94     16.02 o 
   7   0  11       14.25       19.72     11.01 o 
   8   0  11      172.46      209.17     24.65 o 
  -9   1  11      244.05      252.31     25.66 o 
  -8   1  11       21.89       15.35     15.24 o 
  -7   1  11      657.21      649.30     16.63 o 
  -6   1  11      401.24      369.41     11.77 o 
  -5   1  11      488.70      477.29     16.03 o 
  -4   1  11       87.88       95.54     17.31 o 
  -3   1  11     4455.39     4171.87    206.00 o 
  -2   1  11     5266.66     5179.88     89.42 o 
  -1   1  11       26.36       23.52      4.38 o 
   0   1  11       66.32       34.64      5.21 o 
   1   1  11     2169.95     2053.51     58.91 o 
   2   1  11     3922.37     4116.48    113.16 o 
   3   1  11      297.02      326.29     11.45 o 
   4   1  11     2079.28     2196.81    107.18 o 
   5   1  11      514.98      559.79     15.40 o 
   6   1  11      422.58      392.26     41.07 o 
   7   1  11       98.77      101.42     16.01 o 
  -9   2  11      352.39      305.33     30.25 o 
  -8   2  11      127.35      115.06     20.84 o 
  -7   2  11      464.88      436.56     12.95 o 
  -6   2  11     1314.13     1343.91     34.53 o 
  -5   2  11       36.17       36.58      5.85 o 
  -4   2  11       17.71       12.93      5.03 o 
  -3   2  11       20.46       10.67      4.79 o 
  -2   2  11     5445.32     5478.44    173.73 o 
  -1   2  11       11.27        7.94      6.11 o 
   0   2  11      764.88      673.30     25.57 o 
   1   2  11     3487.56     3463.56     74.01 o 
   2   2  11     1556.13     1515.17     37.79 o 
   3   2  11      188.28      179.15     10.31 o 
   4   2  11       42.76       49.71     15.63 o 
   5   2  11      513.21      531.31     20.73 o 
   6   2  11      183.47      171.06     23.19 o 
   7   2  11       34.40       16.32     16.52 o 
  -9   3  11      188.45      151.36     26.66 o 
  -8   3  11        0.53       -8.85      8.85 o 
  -7   3  11        2.03       -2.41      6.92 o 
  -6   3  11     5197.25     5273.15     91.48 o 
  -5   3  11     1077.60     1051.50     28.37 o 
  -4   3  11        9.23       11.46      5.38 o 
  -3   3  11     5551.45     5635.52    188.59 o 
  -2   3  11     5256.73     5325.38     86.21 o 
  -1   3  11     1308.99     1308.20     31.30 o 
   0   3  11       39.96       29.61      7.95 o 
   1   3  11     2270.12     2381.17     91.35 o 
   2   3  11       91.94       81.68      7.80 o 
   3   3  11      396.79      393.69     29.58 o 
   4   3  11       14.46       11.58      6.73 o 
   5   3  11      394.17      397.58     19.01 o 
   6   3  11      104.78      114.01     15.80 o 
  -9   4  11       64.31       80.77     18.04 o 
  -8   4  11        6.60       23.19     16.24 o 
  -7   4  11     1049.33     1037.08     26.24 o 
  -6   4  11     2764.74     2748.72     46.68 o 
  -5   4  11     2005.64     2091.24     76.20 o 
  -4   4  11       84.97       68.63      6.98 o 
  -3   4  11      738.26      738.71     18.88 o 
  -2   4  11      276.28      233.28      9.75 o 
  -1   4  11      525.26      517.52     15.08 o 
   0   4  11      369.69      384.68     20.34 o 
   1   4  11      779.31      792.85     20.47 o 
   2   4  11      319.18      334.71     12.88 o 
   3   4  11      154.84      171.55     13.22 o 
   4   4  11       62.40       51.20     11.44 o 
   5   4  11       10.82        0.89      8.32 o 
   6   4  11       66.29       66.65     16.57 o 
  -9   5  11      472.05      504.37     30.82 o 
  -8   5  11       64.26       87.16     16.13 o 
  -7   5  11      160.07      153.43     17.42 o 
  -6   5  11       30.58       30.30     10.08 o 
  -5   5  11      382.14      399.37     12.61 o 
  -4   5  11       38.77       31.93      7.78 o 
  -3   5  11       86.19       73.29      7.21 o 
  -2   5  11     1180.50     1137.93     33.87 o 
  -1   5  11       12.43       17.98      5.11 o 
   0   5  11        8.56       -3.25      5.31 o 
   1   5  11      146.00      140.87      9.19 o 
   2   5  11     1548.77     1559.32     73.24 o 
   3   5  11      201.13      217.80     15.49 o 
   4   5  11       12.71        3.02      8.72 o 
   5   5  11       22.50       14.97     11.42 o 
  -9   6  11      101.25      105.64     24.31 o 
  -8   6  11      213.24      196.40     23.53 o 
  -7   6  11      101.54       90.77     16.64 o 
  -6   6  11      454.59      444.27     13.38 o 
  -5   6  11       59.20       55.04      6.43 o 
  -4   6  11      595.29      621.44     23.31 o 
  -3   6  11      566.66      566.77     15.44 o 
  -2   6  11      240.19      276.70     14.73 o 
  -1   6  11      455.86      457.87     19.22 o 
   0   6  11       43.99       53.97      7.62 o 
   1   6  11      213.97      200.00     10.33 o 
   2   6  11      486.69      478.42     27.34 o 
   3   6  11      375.88      375.20     19.99 o 
   4   6  11        3.28        1.05      9.87 o 
  -9   7  11       17.53       -3.58     15.91 o 
  -8   7  11      408.08      457.40     29.02 o 
  -7   7  11        0.07        7.75      7.91 o 
  -6   7  11      776.34      767.76     35.20 o 
  -5   7  11      745.50      720.65     23.01 o 
  -4   7  11       89.24      103.36     18.15 o 
  -3   7  11       55.49       42.46      7.03 o 
  -2   7  11       67.46       77.68      7.90 o 
  -1   7  11     2043.85     2049.42     37.92 o 
   0   7  11     1003.60      972.91    100.90 o 
   1   7  11       35.27       33.83     10.14 o 
   2   7  11       92.00       97.79     14.66 o 
   3   7  11      406.65      425.98     29.58 o 
  -8   8  11      344.80      415.58     30.81 o 
  -7   8  11        9.25       13.25      9.38 o 
  -6   8  11      268.34      259.47     15.52 o 
  -5   8  11      641.24      646.88     52.28 o 
  -4   8  11        7.26        8.10      9.07 o 
  -3   8  11       18.57       13.85      7.84 o 
  -2   8  11       24.54       12.93      9.63 o 
  -1   8  11     1155.23     1251.93     41.82 o 
   0   8  11      275.54      277.20     17.11 o 
   1   8  11       20.56       16.16      9.75 o 
   2   8  11      261.04      251.69     39.33 o 
  -7   9  11      106.61       99.25     21.96 o 
  -6   9  11       33.95       24.95     12.33 o 
  -5   9  11      377.55      347.07     20.46 o 
  -4   9  11      330.80      335.94     18.94 o 
  -3   9  11       35.60       26.49     22.91 o 
  -2   9  11      488.23      493.01     22.19 o 
  -1   9  11      316.97      312.96     43.87 o 
   0   9  11      172.27      148.08     15.54 o 
  -6  10  11        0.09       -6.48      6.48 o 
  -5  10  11      147.36      154.56     14.72 o 
  -4  10  11      591.94      598.35     24.09 o 
  -3  10  11       53.08       38.56     12.55 o 
  -2  10  11       37.59       17.90     12.41 o 
   1 -10  12       27.88       16.47     11.25 o 
   2 -10  12        5.23       13.81      8.67 o 
   3 -10  12      810.30      831.35     29.93 o 
   4 -10  12       50.24       73.03     16.30 o 
   5 -10  12       61.24       45.92     13.72 o 
  -1  -9  12      702.93      674.27     26.82 o 
   0  -9  12      348.37      346.27     20.19 o 
   1  -9  12       21.05       13.66      9.81 o 
   2  -9  12        1.27        3.08      7.89 o 
   3  -9  12       17.94       11.82     12.16 o 
   4  -9  12      139.82      131.80     21.29 o 
   5  -9  12       52.33       39.98     29.63 o 
   6  -9  12      177.18      147.23     16.75 o 
   7  -9  12       74.19       74.87     14.91 o 
  -2  -8  12        3.76        1.85      8.53 o 
  -1  -8  12      152.78      161.31     14.96 o 
   0  -8  12     1306.06     1333.61     32.33 o 
   1  -8  12      100.25      113.33     12.63 o 
   2  -8  12      273.19      211.87     15.13 o 
   3  -8  12      373.85      339.10     17.76 o 
   4  -8  12     1734.94     1715.33     33.54 o 
   5  -8  12        2.98        2.27      9.26 o 
   6  -8  12        6.05       19.42     14.96 o 
   7  -8  12      227.71      287.02     18.30 o 
   8  -8  12      221.91      173.55     29.35 o 
  -4  -7  12      622.87      594.53     27.29 o 
  -3  -7  12        0.71        7.71      8.07 o 
  -2  -7  12      168.47      157.14     13.86 o 
  -1  -7  12      175.23      181.35     33.67 o 
   0  -7  12     1648.07     1526.49     42.17 o 
   1  -7  12       78.57       92.80     22.91 o 
   2  -7  12        8.23       11.25      6.38 o 
   3  -7  12      957.18     1033.01     68.50 o 
   4  -7  12     1753.16     1796.35     49.25 o 
   5  -7  12      112.24      110.50     11.48 o 
   6  -7  12      470.33      465.10     19.73 o 
   7  -7  12      414.63      417.31     21.11 o 
   8  -7  12       34.09       30.92     17.70 o 
  -5  -6  12       77.27      102.49     21.45 o 
  -4  -6  12      216.67      207.10     15.33 o 
  -3  -6  12      841.23      783.39     43.71 o 
  -2  -6  12       68.39       66.89     13.95 o 
  -1  -6  12      168.19      196.09     10.16 o 
   0  -6  12        0.04       -4.76      5.46 o 
   1  -6  12     4974.58     5147.71     72.03 o 
   2  -6  12       11.24       14.46      5.51 o 
   3  -6  12      695.72      694.44     30.54 o 
   4  -6  12      125.33      147.11      9.83 o 
   5  -6  12        2.48       13.03      6.29 o 
   6  -6  12       21.81       33.02      8.15 o 
   7  -6  12        9.20        3.85     10.09 o 
   8  -6  12      188.64      218.47     23.30 o 
  -5  -5  12        0.27        2.63      6.46 o 
  -4  -5  12      395.59      360.13     18.64 o 
  -3  -5  12     1728.99     1748.70     34.23 o 
  -2  -5  12       56.57       37.17      6.96 o 
  -1  -5  12        1.06       10.46     12.55 o 
   0  -5  12      203.26      208.89     10.35 o 
   1  -5  12     2118.17     2231.10    101.42 o 
   2  -5  12       90.62      100.44     13.61 o 
   3  -5  12        1.28        6.62      5.23 o 
   4  -5  12     1010.73      936.64     27.64 o 
   5  -5  12       53.84       33.64      8.74 o 
   6  -5  12        7.98        2.42      6.27 o 
   7  -5  12      170.38      173.39     14.54 o 
   8  -5  12      102.17      160.43     24.53 o 
  -6  -4  12      100.74      100.50     14.54 o 
  -5  -4  12       56.15       57.40     11.41 o 
  -4  -4  12      270.08      281.93     12.55 o 
  -3  -4  12      308.68      308.07     11.01 o 
  -2  -4  12      802.47      847.36     22.58 o 
  -1  -4  12      171.82      141.66      8.59 o 
   0  -4  12     2399.42     2254.97     56.58 o 
   1  -4  12      610.15      647.50     42.82 o 
   2  -4  12      366.57      364.80     33.00 o 
   3  -4  12      634.16      681.94     16.93 o 
   4  -4  12     1636.64     1691.45     46.65 o 
   5  -4  12      989.68     1081.35     33.87 o 
   6  -4  12      122.61      145.00     21.01 o 
   7  -4  12       77.16       87.96     13.17 o 
   8  -4  12       92.97       90.18     21.29 o 
  -7  -3  12       10.76       10.94     10.21 o 
  -6  -3  12     1110.16     1073.95     35.54 o 
  -5  -3  12       40.61       30.97     13.50 o 
  -4  -3  12     1450.09     1636.95     37.86 o 
  -3  -3  12     2682.65     2715.96     53.60 o 
  -2  -3  12     2492.30     2463.61     55.15 o 
  -1  -3  12     2088.11     2129.25     81.01 o 
   0  -3  12     6123.48     6019.18    141.70 o 
   1  -3  12     6914.32     6856.15    336.93 o 
   2  -3  12     2063.84     2153.52     59.23 o 
   3  -3  12        0.71        6.89      5.43 o 
   4  -3  12       22.94       24.66      6.80 o 
   5  -3  12     2264.12     2177.35     79.08 o 
   6  -3  12       16.75       12.42      7.45 o 
   7  -3  12       26.27       15.97     10.97 o 
   8  -3  12      370.91      384.11     31.60 o 
  -7  -2  12      218.62      204.58     16.31 o 
  -6  -2  12      312.62      338.47     27.28 o 
  -5  -2  12      299.61      308.92     18.10 o 
  -4  -2  12       68.12       57.21      6.65 o 
  -3  -2  12     4249.88     4291.88    167.34 o 
  -2  -2  12      520.35      544.30     15.24 o 
  -1  -2  12      199.99      213.61     16.19 o 
   0  -2  12      299.36      269.13      9.38 o 
   1  -2  12     4941.31     4659.05     90.71 o 
   2  -2  12       94.06      121.40      8.40 o 
   3  -2  12     1585.59     1566.92     72.15 o 
   4  -2  12     1712.25     1682.55     48.04 o 
   5  -2  12       82.27      102.78     14.51 o 
   6  -2  12      464.79      472.33     13.78 o 
   7  -2  12      149.11      112.85     18.04 o 
   8  -2  12      107.68      159.64     27.34 o 
  -8  -1  12       43.12       38.87     16.58 o 
  -7  -1  12      963.03     1003.06     27.91 o 
  -6  -1  12      102.97       99.31      8.13 o 
  -5  -1  12     1507.13     1525.33     38.14 o 
  -4  -1  12      701.21      702.36     48.87 o 
  -3  -1  12     3254.34     3228.44    116.74 o 
  -2  -1  12     5816.84     5684.64    242.07 o 
  -1  -1  12      830.30      897.93     24.06 o 
   0  -1  12        8.72        0.40      4.37 o 
   1  -1  12      173.00      149.26      7.67 o 
   2  -1  12      969.59      838.88     21.32 o 
   3  -1  12      263.58      272.76     11.01 o 
   4  -1  12      321.86      326.85     12.04 o 
   5  -1  12       95.09       98.59      9.67 o 
   6  -1  12      470.40      499.85     14.10 o 
   7  -1  12      125.79      110.42     14.06 o 
   8  -1  12       33.30       26.21     16.47 o 
  -8   0  12       71.11       76.74     22.74 o 
  -7   0  12      227.40      195.70     30.14 o 
  -6   0  12       59.60       64.78      7.48 o 
  -5   0  12      393.99      412.26     22.24 o 
  -4   0  12      665.73      699.33     21.63 o 
  -3   0  12      438.87      427.28     14.40 o 
  -2   0  12     5599.55     5172.28    217.04 o 
  -1   0  12      129.90      136.33      7.25 o 
   0   0  12      811.94      900.00     23.43 o 
   1   0  12     1523.11     1484.74     35.23 o 
   2   0  12     1497.60     1344.89     33.60 o 
   3   0  12      165.04      144.28      9.58 o 
   4   0  12      393.10      391.62     17.20 o 
   5   0  12      813.88      907.13     43.83 o 
   6   0  12       65.75       73.63     11.08 o 
   7   0  12        0.90       -8.43      8.52 o 
   8   0  12       87.19       45.93     26.77 o 
  -9   1  12       15.15       20.50     14.00 o 
  -8   1  12      877.82      877.54     38.22 o 
  -7   1  12      250.27      267.39     25.15 o 
  -6   1  12      288.84      290.40     10.64 o 
  -5   1  12      689.38      694.77     18.03 o 
  -4   1  12     1026.94     1128.64     41.21 o 
  -3   1  12       70.45       88.11     13.33 o 
  -2   1  12     5207.59     5353.93    299.99 o 
  -1   1  12       25.22       52.15     20.50 o 
   0   1  12      357.77      333.31     11.30 o 
   1   1  12     4302.46     4008.61     80.18 o 
   2   1  12       37.17       58.70      7.09 o 
   3   1  12     1168.97     1237.81     34.50 o 
   4   1  12      176.13      156.57      9.85 o 
   5   1  12      846.26      863.04     19.06 o 
   6   1  12      519.95      475.51     21.49 o 
   7   1  12       59.59       45.42     15.10 o 
  -9   2  12       60.08       39.99     18.15 o 
  -8   2  12      351.34      386.24     28.46 o 
  -7   2  12       97.56       91.66      7.30 o 
  -6   2  12      753.79      784.35     26.51 o 
  -5   2  12     2248.35     2259.80     49.46 o 
  -4   2  12      346.76      364.01     10.69 o 
  -3   2  12     1407.61     1366.47     71.98 o 
  -2   2  12      120.47      167.29      9.07 o 
  -1   2  12     4252.12     4076.06     78.79 o 
   0   2  12      637.14      701.61     19.82 o 
   1   2  12     1802.35     1969.03     58.31 o 
   2   2  12     3411.16     3381.24     93.98 o 
   3   2  12     1527.09     1577.57     64.67 o 
   4   2  12       82.30       76.30      9.35 o 
   5   2  12      348.04      294.02     18.77 o 
   6   2  12      970.99     1032.43     30.25 o 
   7   2  12       99.44       80.95     15.77 o 
  -9   3  12      281.29      276.41     25.99 o 
  -8   3  12        1.52        4.59     10.98 o 
  -7   3  12      299.88      328.32     10.77 o 
  -6   3  12      173.35      141.42     15.13 o 
  -5   3  12     4871.66     4937.75     75.95 o 
  -4   3  12     1085.40     1070.42     61.23 o 
  -3   3  12      652.83      673.81     19.10 o 
  -2   3  12    10682.61    10596.85    120.71 o 
  -1   3  12      518.40      500.55     16.81 o 
   0   3  12     2015.94     2046.53     53.87 o 
   1   3  12      278.85      272.33     10.34 o 
   2   3  12     2888.90     2871.05    105.75 o 
   3   3  12       10.40        9.18      5.77 o 
   4   3  12       65.49       51.27      7.20 o 
   5   3  12       69.98       66.36     11.92 o 
   6   3  12      204.36      183.64     26.83 o 
  -9   4  12     1103.64     1142.10     44.28 o 
  -8   4  12       33.77       19.27     17.03 o 
  -7   4  12      302.94      293.39     23.14 o 
  -6   4  12      120.61      139.16     10.20 o 
  -5   4  12     2059.76     2028.73     44.75 o 
  -4   4  12     1255.98     1248.72     38.29 o 
  -3   4  12      731.67      703.78     21.52 o 
  -2   4  12     3769.87     3893.38    106.61 o 
  -1   4  12       53.86       36.69     15.91 o 
   0   4  12     1195.10     1329.44     41.44 o 
   1   4  12      755.20      729.41     19.45 o 
   2   4  12       59.05       67.75      7.49 o 
   3   4  12      396.92      404.62     12.59 o 
   4   4  12        7.14       -1.96      7.06 o 
   5   4  12       49.06       49.43     15.15 o 
  -9   5  12       50.70       21.62     24.31 o 
  -8   5  12      441.48      449.46     30.82 o 
  -7   5  12      228.02      219.00     13.95 o 
  -6   5  12      666.27      634.54     15.03 o 
  -5   5  12       90.03       78.89      7.34 o 
  -4   5  12      489.77      537.81     15.08 o 
  -3   5  12      120.24      100.90      7.11 o 
  -2   5  12     1527.19     1568.15    102.09 o 
  -1   5  12     1120.35     1126.38     44.58 o 
   0   5  12      613.36      616.89     16.70 o 
   1   5  12      107.22      105.44      9.55 o 
   2   5  12       62.52       65.80     13.89 o 
   3   5  12      370.54      409.41     19.29 o 
   4   5  12      182.44      152.10     15.07 o 
   5   5  12        0.35       19.83     13.16 o 
  -9   6  12       94.40       94.44     20.39 o 
  -8   6  12      188.08      226.99     21.85 o 
  -7   6  12       79.33       70.95     11.16 o 
  -6   6  12        7.65       22.24      8.57 o 
  -5   6  12      952.89     1047.33     28.14 o 
  -4   6  12        2.10        3.74      6.29 o 
  -3   6  12      844.28      824.52     30.44 o 
  -2   6  12       43.19       35.61      7.24 o 
  -1   6  12     1159.42     1171.94     51.69 o 
   0   6  12     1111.35     1133.91     31.67 o 
   1   6  12      330.24      313.80     33.56 o 
   2   6  12      221.73      233.55     16.02 o 
   3   6  12      462.75      452.49     21.16 o 
   4   6  12      333.02      352.63     46.56 o 
  -8   7  12       25.05       33.50     15.91 o 
  -7   7  12     1119.77     1118.83     42.27 o 
  -6   7  12      255.30      237.81     15.69 o 
  -5   7  12      476.46      474.28     22.41 o 
  -4   7  12      813.02      812.78     24.61 o 
  -3   7  12     1162.65     1194.73     29.56 o 
  -2   7  12       95.56      100.46      7.59 o 
  -1   7  12       84.33       78.22     15.24 o 
   0   7  12      566.97      586.26     37.09 o 
   1   7  12       23.97       12.10     10.81 o 
   2   7  12       79.70       82.42     12.51 o 
   3   7  12       62.11       71.48     12.87 o 
  -8   8  12      175.07      221.94     24.54 o 
  -7   8  12      162.13      146.04     16.97 o 
  -6   8  12      105.97      132.37     26.66 o 
  -5   8  12      182.50      163.16     13.63 o 
  -4   8  12     1284.87     1362.59     64.47 o 
  -3   8  12        1.04        5.91      6.53 o 
  -2   8  12        0.37       -6.41      7.45 o 
  -1   8  12      165.79      154.40     14.27 o 
   0   8  12      212.33      212.17     16.31 o 
   1   8  12      357.10      345.82     45.55 o 
  -7   9  12        0.39       -2.23      8.34 o 
  -6   9  12      114.36      146.94     25.54 o 
  -5   9  12      163.84      167.94     14.37 o 
  -4   9  12      385.23      390.35     24.09 o 
  -3   9  12       53.36       56.48     11.33 o 
  -2   9  12        5.89        7.25      8.41 o 
  -1   9  12      304.68      334.15     19.21 o 
   0   9  12        6.70        6.14     12.32 o 
  -5  10  12       24.09        9.39     14.12 o 
  -4  10  12        2.55       14.41      9.78 o 
  -3  10  12      160.95      138.96     14.99 o 
   2 -10  13        6.64       17.60      9.71 o 
   3 -10  13      148.94      176.89     36.07 o 
   4 -10  13      227.09      191.70     17.51 o 
   5 -10  13       25.02       26.60     16.08 o 
  -1  -9  13        1.57        9.58      9.58 o 
   0  -9  13      132.39      113.21     14.38 o 
   1  -9  13      193.07      204.14     17.09 o 
   2  -9  13       60.95       42.25     22.80 o 
   3  -9  13      210.85      207.80     15.14 o 
   4  -9  13        0.28       -6.65      6.65 o 
   5  -9  13      482.53      476.58     43.25 o 
   6  -9  13       97.14       55.97     14.31 o 
   7  -9  13       61.60       71.83     16.18 o 
  -2  -8  13       39.14       35.50     11.75 o 
  -1  -8  13       36.99       27.30     20.56 o 
   0  -8  13        2.88       -2.09      7.62 o 
   1  -8  13      489.21      459.60     22.47 o 
   2  -8  13        0.38       -6.43      6.43 o 
   3  -8  13      168.84      189.45     14.28 o 
   4  -8  13      320.66      364.23     19.36 o 
   5  -8  13      916.26      899.91     37.89 o 
   6  -8  13        6.77        3.24      9.47 o 
   7  -8  13       76.97       57.75     14.73 o 
  -3  -7  13      507.18      516.63     38.83 o 
  -2  -7  13       55.76       47.97     24.20 o 
  -1  -7  13      327.54      345.51     25.60 o 
   0  -7  13      980.47     1017.48     27.47 o 
   1  -7  13      443.85      473.94     29.14 o 
   2  -7  13      819.59      834.53     28.19 o 
   3  -7  13       86.70       91.57      8.93 o 
   4  -7  13      976.96      884.02     26.48 o 
   5  -7  13       89.49       57.25     22.69 o 
   6  -7  13      150.30      130.58     14.82 o 
   7  -7  13       72.73       34.13     12.58 o 
   8  -7  13      422.42      455.61     34.51 o 
  -4  -6  13      161.26      183.85     14.58 o 
  -3  -6  13      463.36      488.17     23.53 o 
  -2  -6  13     1598.89     1603.83     32.00 o 
  -1  -6  13      174.24      185.38      9.98 o 
   0  -6  13      742.85      789.81     49.38 o 
   1  -6  13        4.54        9.08      6.88 o 
   2  -6  13      475.79      499.20     23.37 o 
   3  -6  13       97.57       86.18      7.53 o 
   4  -6  13      538.42      541.83     39.17 o 
   5  -6  13        4.83       16.64      7.05 o 
   6  -6  13       76.76       88.97     15.24 o 
   7  -6  13      161.43      143.94     15.65 o 
   8  -6  13       56.88       69.68     20.16 o 
  -5  -5  13       12.48        3.10      8.72 o 
  -4  -5  13      325.57      366.82     21.12 o 
  -3  -5  13       23.68       35.43      6.16 o 
  -2  -5  13      904.56      935.54     29.44 o 
  -1  -5  13      160.89      217.91     18.21 o 
   0  -5  13      591.59      590.95     23.65 o 
   1  -5  13     2648.16     2635.13     57.64 o 
   2  -5  13       66.96       65.61      7.49 o 
   3  -5  13        2.57       -2.43      6.06 o 
   4  -5  13      219.00      212.87     10.06 o 
   5  -5  13      856.71      943.84     29.99 o 
   6  -5  13        0.51       -5.70      5.70 o 
   7  -5  13      140.60      123.05     16.02 o 
   8  -5  13      234.33      226.10     24.87 o 
  -6  -4  13       55.88       40.39     19.66 o 
  -5  -4  13       30.56       39.85      9.87 o 
  -4  -4  13      478.54      470.18     12.28 o 
  -3  -4  13      635.59      633.59     15.94 o 
  -2  -4  13      112.04      119.98      9.02 o 
  -1  -4  13       31.46       22.66     10.59 o 
   0  -4  13      861.75      860.38     22.11 o 
   1  -4  13     5216.01     5372.02    409.20 o 
   2  -4  13     2233.92     2329.77    120.58 o 
   3  -4  13       40.35       19.87      6.33 o 
   4  -4  13      160.69      144.82      9.07 o 
   5  -4  13      874.30      846.47     23.79 o 
   6  -4  13      297.50      300.61     13.94 o 
   7  -4  13       21.91       33.82      9.22 o 
   8  -4  13       73.07       61.39     21.29 o 
  -7  -3  13      249.53      253.16     22.30 o 
  -6  -3  13        6.07       -2.38      6.29 o 
  -5  -3  13      713.54      737.96     23.06 o 
  -4  -3  13      428.10      378.54     16.64 o 
  -3  -3  13     2419.06     2375.93     47.83 o 
  -2  -3  13      702.86      687.86     38.23 o 
  -1  -3  13      611.38      577.40     17.77 o 
   0  -3  13        6.41       14.35      5.99 o 
   1  -3  13      373.90      405.75     41.58 o 
   2  -3  13     3861.89     3996.82    110.30 o 
   3  -3  13     1718.71     1635.89     50.22 o 
   4  -3  13      527.03      506.94     14.60 o 
   5  -3  13      409.45      412.94     13.67 o 
   6  -3  13      237.11      250.63     11.13 o 
   7  -3  13        4.07       -4.81     12.55 o 
   8  -3  13        2.25       -0.90     14.23 o 
  -7  -2  13      162.60      153.62     19.49 o 
  -6  -2  13      502.94      509.35     20.56 o 
  -5  -2  13      868.35      851.18     43.55 o 
  -4  -2  13      529.49      531.10     36.42 o 
  -3  -2  13       55.86       54.38      6.64 o 
  -2  -2  13     6641.32     6582.76    198.54 o 
  -1  -2  13      311.28      367.71     11.26 o 
   0  -2  13        0.64        4.78      5.88 o 
   1  -2  13      679.68      782.54     21.08 o 
   2  -2  13     4035.68     4057.93    104.93 o 
   3  -2  13       76.66      100.19     12.04 o 
   4  -2  13       30.83       27.97     10.08 o 
   5  -2  13      494.09      525.17     14.50 o 
   6  -2  13      426.36      448.99     15.30 o 
   7  -2  13      186.66      211.19     16.29 o 
   8  -2  13       54.22       65.20     18.60 o 
  -8  -1  13       93.63      104.41     21.51 o 
  -7  -1  13        0.03       -2.43      8.67 o 
  -6  -1  13     2778.91     2677.16     69.99 o 
  -5  -1  13      133.93      140.94      8.67 o 
  -4  -1  13     2821.48     2789.97     54.87 o 
  -3  -1  13     2240.03     2321.46    112.39 o 
  -2  -1  13      111.13       73.52      6.02 o 
  -1  -1  13      940.69      878.09     23.07 o 
   0  -1  13        0.59        5.80      4.03 o 
   1  -1  13     5076.27     5107.92    171.55 o 
   2  -1  13        4.87        4.96      5.62 o 
   3  -1  13      856.37      860.16     22.91 o 
   4  -1  13       14.19        6.42      8.52 o 
   5  -1  13     1086.17     1020.91     45.69 o 
   6  -1  13      696.69      658.83     16.31 o 
   7  -1  13       49.31       31.94     12.65 o 
   8  -1  13       24.24       -0.78     15.80 o 
  -8   0  13      413.60      392.18     30.14 o 
  -7   0  13        9.60       -1.21      8.11 o 
  -6   0  13       43.42       45.25      5.78 o 
  -5   0  13       21.72       42.53      9.19 o 
  -4   0  13      154.45      167.26      8.87 o 
  -3   0  13       45.67       61.48      6.07 o 
  -2   0  13      129.25      151.14      7.49 o 
  -1   0  13    13280.43    12528.77    138.57 o 
   0   0  13      181.11      197.00      8.31 o 
   1   0  13     2401.66     2453.06    118.41 o 
   2   0  13      736.93      729.76     21.53 o 
   3   0  13      586.47      562.61     17.43 o 
   4   0  13      141.67      136.64     24.20 o 
   5   0  13      188.80      179.04     11.15 o 
   6   0  13      655.14      721.87     26.90 o 
   7   0  13        0.01        4.15     13.16 o 
  -8   1  13       13.48       21.17     19.27 o 
  -7   1  13      135.95      138.18     13.57 o 
  -6   1  13       18.09       12.92      6.25 o 
  -5   1  13      458.39      466.74     13.11 o 
  -4   1  13       21.57       21.04      5.85 o 
  -3   1  13      244.46      217.46      8.94 o 
  -2   1  13       24.84       20.20      5.60 o 
  -1   1  13     1288.48     1217.83     29.69 o 
   0   1  13       27.80        9.47      5.81 o 
   1   1  13     2863.52     3176.62     70.08 o 
   2   1  13     4443.36     4294.69     79.56 o 
   3   1  13      357.82      362.23     12.10 o 
   4   1  13       29.84       29.42      6.26 o 
   5   1  13      103.91       82.18      9.62 o 
   6   1  13       49.08       46.97     11.17 o 
   7   1  13      204.51      238.21     21.62 o 
  -9   2  13      360.57      338.16     28.46 o 
  -8   2  13      318.90      320.34     26.44 o 
  -7   2  13      159.53      162.63     13.89 o 
  -6   2  13      164.66      180.97      9.51 o 
  -5   2  13      179.17      171.70      9.19 o 
  -4   2  13     4895.17     4648.22     80.93 o 
  -3   2  13      427.50      498.19     14.67 o 
  -2   2  13     3967.01     3881.47     73.11 o 
  -1   2  13      399.55      352.11     10.82 o 
   0   2  13      653.74      623.87     35.37 o 
   1   2  13      819.25      868.62     24.03 o 
   2   2  13     2911.74     2944.35     72.12 o 
   3   2  13     1093.91     1133.46     36.94 o 
   4   2  13       75.12       80.63      8.53 o 
   5   2  13       41.27       49.77      9.74 o 
   6   2  13       15.98       13.99     10.37 o 
   7   2  13      517.68      521.91     55.53 o 
  -9   3  13      168.70      168.05     21.06 o 
  -8   3  13      893.36      913.99     39.68 o 
  -7   3  13        3.29       15.54      7.56 o 
  -6   3  13      159.92      155.22     15.63 o 
  -5   3  13      452.59      403.26     12.47 o 
  -4   3  13     2521.62     2628.00     69.51 o 
  -3   3  13      100.11      118.79      7.96 o 
  -2   3  13      464.65      458.46     12.55 o 
  -1   3  13      708.26      720.39     34.02 o 
   0   3  13      579.98      556.93     16.14 o 
   1   3  13      861.93      870.98     23.20 o 
   2   3  13        0.43       -5.60      6.26 o 
   3   3  13      617.95      595.39     25.50 o 
   4   3  13       46.24       39.56      6.94 o 
   5   3  13       24.51       18.64     10.30 o 
   6   3  13      156.23      132.98     16.49 o 
  -9   4  13        0.81        6.61     15.68 o 
  -8   4  13      620.81      640.82     33.06 o 
  -7   4  13      793.11      793.82     30.88 o 
  -6   4  13      101.96      115.07      8.79 o 
  -5   4  13      297.03      305.19     11.65 o 
  -4   4  13      285.17      272.40     10.22 o 
  -3   4  13      353.66      378.01     11.90 o 
  -2   4  13     1350.84     1404.81     57.66 o 
  -1   4  13     2835.11     2775.99     59.00 o 
   0   4  13       35.28       45.44      7.62 o 
   1   4  13     1035.55     1014.96     28.55 o 
   2   4  13      982.80      991.91     58.97 o 
   3   4  13        6.09        4.48      6.53 o 
   4   4  13      521.97      517.41     22.32 o 
   5   4  13       69.30       42.49     13.69 o 
  -9   5  13       42.76       23.86     19.83 o 
  -8   5  13       14.00       20.84     12.43 o 
  -7   5  13      555.77      562.64     21.43 o 
  -6   5  13        6.49        8.14      6.10 o 
  -5   5  13     1549.07     1490.08     35.89 o 
  -4   5  13      147.56      153.60      8.59 o 
  -3   5  13      611.53      581.82     14.58 o 
  -2   5  13       26.72       28.18      6.67 o 
  -1   5  13     1333.87     1390.49     38.94 o 
   0   5  13      494.79      529.01     21.46 o 
   1   5  13        0.05        6.54     12.77 o 
   2   5  13      349.75      342.51     16.14 o 
   3   5  13        0.35        2.86      7.21 o 
   4   5  13      517.51      528.10     24.13 o 
  -9   6  13       37.93       32.04     15.35 o 
  -8   6  13       82.68      115.73     21.85 o 
  -7   6  13      992.71      952.62     51.34 o 
  -6   6  13       76.87       65.44     12.17 o 
  -5   6  13      314.39      298.21     11.20 o 
  -4   6  13      629.20      677.27     17.38 o 
  -3   6  13       24.26       13.44      5.74 o 
  -2   6  13       72.51       65.38      7.86 o 
  -1   6  13        6.76        6.93      5.15 o 
   0   6  13     1012.33     1039.10     33.86 o 
   1   6  13      156.19      171.78     13.55 o 
   2   6  13      160.78      161.73     14.83 o 
   3   6  13       13.62       11.24     10.18 o 
   4   6  13       27.83        8.57     10.65 o 
  -8   7  13      340.49      357.21     29.58 o 
  -7   7  13       41.02       25.18     11.07 o 
  -6   7  13      506.27      477.82     33.67 o 
  -5   7  13       55.96       57.20     16.13 o 
  -4   7  13     1271.08     1326.39     44.18 o 
  -3   7  13      339.11      343.06     11.54 o 
  -2   7  13      293.53      294.28     10.85 o 
  -1   7  13        6.16        1.32      7.51 o 
   0   7  13      238.13      250.04     15.12 o 
   1   7  13      298.67      321.64     18.84 o 
   2   7  13       29.56       27.12     10.86 o 
  -8   8  13      195.23      233.60     25.21 o 
  -7   8  13      241.34      212.15     33.33 o 
  -6   8  13      182.64      160.76     16.47 o 
  -5   8  13        3.31       -5.06      6.38 o 
  -4   8  13        0.99       -7.86      7.86 o 
  -3   8  13      959.01      954.93     30.66 o 
  -2   8  13        1.89        4.56      8.40 o 
  -1   8  13       94.61       82.40     12.22 o 
   0   8  13      233.11      232.09     17.26 o 
   1   8  13       94.62       84.09     14.29 o 
  -7   9  13      366.06      373.51     21.37 o 
  -6   9  13        8.05       -1.08      9.74 o 
  -5   9  13       37.10       32.76     11.12 o 
  -4   9  13      429.68      460.94     30.03 o 
  -3   9  13      450.07      455.07     34.63 o 
  -2   9  13      235.97      245.33     16.72 o 
  -1   9  13       15.42        4.83      9.45 o 
  -4  10  13      118.20      114.34     14.12 o 
   2 -10  14      119.45       92.66     40.50 o 
   3 -10  14       38.76       11.50     15.34 o 
   4 -10  14       37.13       44.66     13.21 o 
   0  -9  14       44.08       25.07     13.47 o 
   1  -9  14      234.78      249.70     18.84 o 
   2  -9  14      314.74      316.65     18.32 o 
   3  -9  14        0.09       -3.52      7.24 o 
   4  -9  14      977.91     1039.93     31.15 o 
   5  -9  14        1.52       -7.57      7.57 o 
   6  -9  14      214.20      201.24     19.72 o 
  -2  -8  14      482.27      456.51     24.51 o 
  -1  -8  14        5.52       -5.22      7.08 o 
   0  -8  14      137.78      124.54     15.60 o 
   1  -8  14       38.80       38.98     11.13 o 
   2  -8  14      736.41      754.70     24.33 o 
   3  -8  14        3.86        0.80      8.16 o 
   4  -8  14      137.55      131.57     34.11 o 
   5  -8  14      371.10      361.33     19.65 o 
   6  -8  14      170.34      167.01     16.46 o 
   7  -8  14        0.08       -7.26      7.26 o 
  -3  -7  14      228.99      209.18     27.51 o 
  -2  -7  14      544.10      592.57     31.77 o 
  -1  -7  14      178.08      186.71     15.79 o 
   0  -7  14       11.70        1.09      6.77 o 
   1  -7  14      654.68      688.70     52.51 o 
   2  -7  14       47.75       32.87     19.66 o 
   3  -7  14      878.70      815.17     29.65 o 
   4  -7  14      119.34      112.98     11.91 o 
   5  -7  14      902.69      962.77     28.84 o 
   6  -7  14      291.30      275.00     17.18 o 
   7  -7  14      112.15      110.99     14.73 o 
   8  -7  14       31.48       10.64     18.60 o 
  -4  -6  14        4.01        6.16      9.35 o 
  -3  -6  14      246.60      262.40     16.42 o 
  -2  -6  14      545.10      531.78     47.07 o 
  -1  -6  14     1192.18     1213.60     64.92 o 
   0  -6  14       53.60       42.53      8.07 o 
   1  -6  14     1278.93     1380.18     37.46 o 
   2  -6  14      252.85      233.44     11.61 o 
   3  -6  14      225.26      266.53     16.86 o 
   4  -6  14      185.28      200.56     10.42 o 
   5  -6  14      195.07      196.42     17.81 o 
   6  -6  14      664.48      671.89     24.67 o 
   7  -6  14       23.40       22.24     12.13 o 
   8  -6  14      152.40      142.73     22.97 o 
  -5  -5  14      337.12      365.26     26.39 o 
  -4  -5  14       23.94       20.08     10.57 o 
  -3  -5  14      287.22      293.78     16.36 o 
  -2  -5  14     1033.06      961.91     39.80 o 
  -1  -5  14      129.93      113.83      8.71 o 
   0  -5  14       31.77       31.03      5.93 o 
   1  -5  14      767.33      769.42     28.31 o 
   2  -5  14     2674.44     2886.42    142.16 o 
   3  -5  14     1238.82     1318.19     38.32 o 
   4  -5  14      700.21      637.73     16.66 o 
   5  -5  14        0.84        2.81      6.91 o 
   6  -5  14      893.15      879.35     33.29 o 
   7  -5  14       28.78       23.72     12.14 o 
   8  -5  14       80.18       75.28     20.84 o 
  -6  -4  14      199.92      219.57     22.69 o 
  -5  -4  14      354.94      358.18     18.04 o 
  -4  -4  14      325.99      334.34     16.52 o 
  -3  -4  14      853.70      819.61     32.90 o 
  -2  -4  14     2513.09     2487.37    138.42 o 
  -1  -4  14       83.75       90.07     11.15 o 
   0  -4  14        3.81        0.16      9.58 o 
   1  -4  14        0.76       13.39      6.47 o 
   2  -4  14     3502.29     3473.81     68.15 o 
   3  -4  14     1253.96     1265.82     40.93 o 
   4  -4  14      172.61      204.50     10.83 o 
   5  -4  14       41.54       55.70     11.93 o 
   6  -4  14      193.41      203.97     17.93 o 
   7  -4  14       88.35       92.22     14.79 o 
   8  -4  14       10.46       11.43     15.12 o 
  -7  -3  14       36.91       29.67     12.66 o 
  -6  -3  14      298.16      272.16     17.69 o 
  -5  -3  14        0.54        3.09      7.37 o 
  -4  -3  14       94.46      106.82      8.50 o 
  -3  -3  14      147.97      159.95      8.66 o 
  -2  -3  14      301.43      312.44     11.19 o 
  -1  -3  14      227.26      249.63     10.33 o 
   0  -3  14       11.61        6.70      5.22 o 
   1  -3  14      321.21      437.09     28.35 o 
   2  -3  14        2.79        6.03      5.30 o 
   3  -3  14     3083.73     3057.57     64.90 o 
   4  -3  14        3.76        2.99      5.57 o 
   5  -3  14       78.67       99.49     12.44 o 
   6  -3  14      136.88      125.79     13.72 o 
   7  -3  14      233.40      243.92     16.87 o 
   8  -3  14        0.91       -2.80     14.45 o 
  -7  -2  14       54.49       24.14     15.35 o 
  -6  -2  14      499.67      506.36     20.31 o 
  -5  -2  14     1059.37     1083.00     29.32 o 
  -4  -2  14      831.60      821.14     70.68 o 
  -3  -2  14        0.96        2.39      5.76 o 
  -2  -2  14       36.93       24.69      8.91 o 
  -1  -2  14     2712.53     2729.54    189.59 o 
   0  -2  14       27.37       30.01      5.66 o 
   1  -2  14      110.45      144.28      7.75 o 
   2  -2  14     2152.39     2223.82     57.84 o 
   3  -2  14     1515.32     1528.99     45.81 o 
   4  -2  14      487.14      505.83     14.79 o 
   5  -2  14      337.54      355.46     13.18 o 
   6  -2  14      624.84      610.13     22.70 o 
   7  -2  14       13.01       14.79     10.09 o 
   8  -2  14        0.51       -8.18     13.78 o 
  -8  -1  14      425.85      440.93     35.41 o 
  -7  -1  14      457.91      484.43     21.01 o 
  -6  -1  14        0.07        1.04      6.61 o 
  -5  -1  14      628.22      659.10     15.37 o 
  -4  -1  14      301.23      314.37     15.02 o 
  -3  -1  14      124.09      118.66      7.54 o 
  -2  -1  14     1580.35     1555.76     47.80 o 
  -1  -1  14     1390.41     1341.08     35.14 o 
   0  -1  14     1026.09      926.24     24.89 o 
   1  -1  14       78.53       78.86     21.34 o 
   2  -1  14     1758.71     1868.09     52.62 o 
   3  -1  14       65.21       69.54     11.93 o 
   4  -1  14     1309.03     1292.64     39.05 o 
   5  -1  14      150.04      135.79     10.70 o 
   6  -1  14      353.93      339.58     19.19 o 
   7  -1  14      164.70      134.13     18.21 o 
   8  -1  14        1.49       10.53     13.44 o 
  -8   0  14       26.08        9.30     17.25 o 
  -7   0  14     1100.82     1064.78     28.34 o 
  -6   0  14      266.01      263.61     27.62 o 
  -5   0  14      532.04      510.66     24.54 o 
  -4   0  14     4102.98     4176.49    216.86 o 
  -3   0  14       44.58       56.73     13.44 o 
  -2   0  14      182.91      166.77     10.76 o 
  -1   0  14       37.79       24.57      6.95 o 
   0   0  14     1828.21     1834.34     80.44 o 
   1   0  14      156.51      147.05     13.89 o 
   2   0  14      805.29      813.72     22.32 o 
   3   0  14      851.34      925.70     23.33 o 
   4   0  14      427.61      428.40     26.17 o 
   5   0  14       55.44       55.94      8.46 o 
   6   0  14       51.34       70.82     12.73 o 
   7   0  14      270.85      280.07     20.39 o 
  -8   1  14      537.62      597.96     32.95 o 
  -7   1  14       48.87       44.10     11.43 o 
  -6   1  14      493.58      444.68     12.83 o 
  -5   1  14      637.72      634.53     16.92 o 
  -4   1  14     4466.69     4483.96    127.01 o 
  -3   1  14     1501.73     1444.42     44.13 o 
  -2   1  14      252.88      273.25     16.36 o 
  -1   1  14     2279.29     2475.49     60.26 o 
   0   1  14      256.95      185.57     57.48 o 
   1   1  14      731.73      680.65     19.01 o 
   2   1  14       63.33       67.62      7.18 o 
   3   1  14     1631.66     1593.98    169.85 o 
   4   1  14      103.12      103.06      9.46 o 
   5   1  14      115.39       87.21      7.53 o 
   6   1  14       10.66        1.55      8.65 o 
   7   1  14      147.69      157.45     18.57 o 
  -8   2  14      275.06      304.65     24.20 o 
  -7   2  14      381.63      390.03     39.05 o 
  -6   2  14        2.37        9.16      5.70 o 
  -5   2  14        6.16        4.62      7.06 o 
  -4   2  14      120.09      124.34      8.04 o 
  -3   2  14     1758.53     1683.28     46.09 o 
  -2   2  14       19.52       23.41      7.45 o 
  -1   2  14     1262.45     1172.94     38.37 o 
   0   2  14     1015.97     1047.03     25.21 o 
   1   2  14      121.32      123.13     12.72 o 
   2   2  14       81.61      110.63      8.04 o 
   3   2  14      533.11      543.50     14.34 o 
   4   2  14      275.90      292.62     32.94 o 
   5   2  14       22.88       19.63     12.32 o 
   6   2  14        2.94       -6.37      6.37 o 
  -9   3  14       93.67       82.79     25.21 o 
  -8   3  14      222.95      253.66     23.08 o 
  -7   3  14     1568.40     1625.60     31.48 o 
  -6   3  14       89.90       82.97      7.72 o 
  -5   3  14        5.28       10.92      5.49 o 
  -4   3  14       27.57       20.11      5.40 o 
  -3   3  14     3055.76     3012.04     60.06 o 
  -2   3  14       49.74       62.24      5.77 o 
  -1   3  14       69.99       65.48      7.24 o 
   0   3  14      478.01      430.66     12.99 o 
   1   3  14       45.30       28.23     18.65 o 
   2   3  14       99.43      119.34     16.52 o 
   3   3  14      117.86      113.25      8.51 o 
   4   3  14      245.53      264.87     15.80 o 
   5   3  14       23.49       12.83      9.81 o 
   6   3  14        0.68        6.96     16.19 o 
  -9   4  14        2.92       19.38     12.43 o 
  -8   4  14       73.94       38.31     16.47 o 
  -7   4  14       53.33       65.59     15.85 o 
  -6   4  14      249.79      259.82     14.23 o 
  -5   4  14       50.98       65.37      6.67 o 
  -4   4  14     2424.59     2374.99     81.11 o 
  -3   4  14      122.63      134.39     19.44 o 
  -2   4  14      113.93       88.54     11.88 o 
  -1   4  14      558.61      574.92     26.56 o 
   0   4  14     1322.84     1314.39     39.07 o 
   1   4  14      458.87      474.27     13.78 o 
   2   4  14      122.97      125.52     10.11 o 
   3   4  14      308.75      306.21     16.49 o 
   4   4  14       50.06       40.45     10.50 o 
   5   4  14      267.95      233.00     20.67 o 
  -9   5  14       51.78       32.04     25.43 o 
  -8   5  14      332.56      328.52     28.57 o 
  -7   5  14       84.29      107.35     16.08 o 
  -6   5  14     1195.26     1150.63     55.50 o 
  -5   5  14       18.47       18.06      9.13 o 
  -4   5  14       18.65       21.73      6.83 o 
  -3   5  14      788.43      755.99     18.89 o 
  -2   5  14      165.89      187.82      9.46 o 
  -1   5  14      686.99      684.96     16.93 o 
   0   5  14       74.57       80.05      8.63 o 
   1   5  14     1335.66     1418.13     33.22 o 
   2   5  14      145.07      153.92     15.12 o 
   3   5  14      158.33      159.02     14.49 o 
   4   5  14        2.14       -6.94      6.94 o 
  -8   6  14      115.73       94.22     21.40 o 
  -7   6  14      470.61      476.77     19.85 o 
  -6   6  14      291.29      295.43     15.58 o 
  -5   6  14      128.53      133.98      8.90 o 
  -4   6  14        4.14        6.49      5.61 o 
  -3   6  14     2241.77     2237.10     41.06 o 
  -2   6  14      129.76      143.71     19.05 o 
  -1   6  14        1.07       -0.24      5.49 o 
   0   6  14      243.09      252.63     10.91 o 
   1   6  14      374.30      422.64     18.52 o 
   2   6  14       19.73       25.93     11.02 o 
   3   6  14        1.70        3.76     12.10 o 
  -8   7  14       61.16       61.05     23.86 o 
  -7   7  14      579.78      600.07     22.74 o 
  -6   7  14       83.75       78.27     12.27 o 
  -5   7  14       58.46       94.97     12.75 o 
  -4   7  14      230.26      218.07     14.81 o 
  -3   7  14     1079.04     1148.04     27.55 o 
  -2   7  14      520.55      552.74     19.53 o 
  -1   7  14      245.45      254.46     15.86 o 
   0   7  14      444.61      479.91     21.01 o 
   1   7  14        1.25       -2.51      7.29 o 
   2   7  14       55.70       59.94     19.32 o 
  -7   8  14      150.16      160.44     14.88 o 
  -6   8  14      559.59      526.04     20.80 o 
  -5   8  14       12.45       17.36     12.55 o 
  -4   8  14       16.05       -3.04      8.05 o 
  -3   8  14        5.60       10.48      8.18 o 
  -2   8  14      277.52      267.78     18.01 o 
  -1   8  14        6.95        4.25      7.59 o 
   0   8  14      257.09      251.49     17.60 o 
   1   8  14      125.58      138.93     15.07 o 
  -6   9  14      349.49      348.66     53.00 o 
  -5   9  14      101.08       95.80     12.87 o 
  -4   9  14       12.78       20.69      8.87 o 
  -3   9  14      211.13      203.92     16.83 o 
  -2   9  14       77.91       75.51     12.73 o 
  -1   9  14      120.86      102.62     15.21 o 
   0  -9  15       78.81       76.23     14.15 o 
   1  -9  15      149.00      155.73     16.16 o 
   2  -9  15      424.81      448.74     32.61 o 
   3  -9  15      219.16      257.46     41.57 o 
   4  -9  15        3.05       -3.10      8.39 o 
   5  -9  15      260.90      261.91     20.51 o 
   6  -9  15        7.96        3.82      9.44 o 
  -2  -8  15       85.83      107.10     22.46 o 
  -1  -8  15      134.66      144.55     14.44 o 
   0  -8  15       36.50       18.12     12.05 o 
   1  -8  15      315.59      272.73     28.68 o 
   2  -8  15        0.95       -6.29      6.29 o 
   3  -8  15      305.37      324.79     17.29 o 
   4  -8  15       43.44       37.58     10.78 o 
   5  -8  15      322.79      337.62     19.64 o 
   6  -8  15      678.69      743.43     28.48 o 
   7  -8  15        1.58       -1.19      9.45 o 
  -3  -7  15        1.27        2.56      7.56 o 
  -2  -7  15      191.91      187.87     26.55 o 
  -1  -7  15     1611.26     1548.53     34.49 o 
   0  -7  15       99.07       75.24     12.20 o 
   1  -7  15      389.33      379.62     18.89 o 
   2  -7  15      679.41      693.61     37.49 o 
   3  -7  15       54.81       50.81     17.87 o 
   4  -7  15       72.08       76.66     10.78 o 
   5  -7  15       81.34       62.58     14.03 o 
   6  -7  15      613.36      638.75     25.20 o 
   7  -7  15       65.64       56.91     15.91 o 
  -4  -6  15      160.20      152.98     29.07 o 
  -3  -6  15       25.17       21.71     10.22 o 
  -2  -6  15     1581.58     1697.64     34.81 o 
  -1  -6  15        0.26       -2.34      7.39 o 
   0  -6  15       47.36       58.85     10.36 o 
   1  -6  15      165.07      185.68     10.53 o 
   2  -6  15     1426.68     1443.03     49.63 o 
   3  -6  15     2054.53     2105.27     41.10 o 
   4  -6  15      483.89      465.17     20.17 o 
   5  -6  15      423.14      425.97     34.68 o 
   6  -6  15       49.58       22.40     12.89 o 
   7  -6  15     1038.98     1029.31     35.59 o 
   8  -6  15        0.60       -0.56     16.02 o 
  -5  -5  15       11.45       -4.15      9.13 o 
  -4  -5  15      448.79      454.54     28.80 o 
  -3  -5  15       97.90       96.05     11.36 o 
  -2  -5  15       85.98      104.02      8.53 o 
  -1  -5  15      893.91      939.02     29.85 o 
   0  -5  15        3.76        6.91      7.24 o 
   1  -5  15       57.48       49.63      7.27 o 
   2  -5  15      238.06      232.36     24.43 o 
   3  -5  15     1890.16     1908.70     45.10 o 
   4  -5  15        3.33       13.88      6.49 o 
   5  -5  15      349.04      349.64     12.07 o 
   6  -5  15      141.58      136.34     14.71 o 
   7  -5  15      666.67      663.16     26.50 o 
   8  -5  15       61.34       79.43     21.40 o 
  -6  -4  15        2.84        3.12      9.02 o 
  -5  -4  15      563.44      611.18     22.52 o 
  -4  -4  15      563.35      549.03     20.66 o 
  -3  -4  15      557.26      585.68     27.46 o 
  -2  -4  15        9.68        3.83      6.01 o 
  -1  -4  15     3986.83     3998.26    116.35 o 
   0  -4  15       16.24       14.20      5.77 o 
   1  -4  15        0.56        8.54      5.02 o 
   2  -4  15       65.21       86.44      7.83 o 
   3  -4  15     1100.47     1231.42     57.80 o 
   4  -4  15       34.07       27.78      7.05 o 
   5  -4  15        4.61       -1.65      6.14 o 
   6  -4  15      267.85      287.92     22.18 o 
   7  -4  15       41.87       12.10     16.75 o 
   8  -4  15       37.11       41.11     17.81 o 
  -6  -3  15       23.37       34.06     10.07 o 
  -5  -3  15      434.92      455.07     20.23 o 
  -4  -3  15        6.88       17.94      6.23 o 
  -3  -3  15      124.85      124.08      8.87 o 
  -2  -3  15        6.87       10.29      5.79 o 
  -1  -3  15     1681.25     1566.22     45.12 o 
   0  -3  15     3562.39     3457.35     68.00 o 
   1  -3  15        2.41        4.81     15.12 o 
   2  -3  15      319.13      325.35     11.71 o 
   3  -3  15        1.51       -3.36      6.14 o 
   4  -3  15      324.91      341.23     12.32 o 
   5  -3  15      176.80      228.31     17.25 o 
   6  -3  15      164.73      163.80     14.02 o 
   7  -3  15       47.86       33.49     12.62 o 
   8  -3  15      174.83      179.70     28.23 o 
  -7  -2  15      233.42      220.80     18.35 o 
  -6  -2  15       75.98       52.18     21.96 o 
  -5  -2  15      379.45      405.56     15.18 o 
  -4  -2  15     1255.05     1287.46     66.78 o 
  -3  -2  15      965.37      997.76     53.59 o 
  -2  -2  15       13.34        8.00      6.53 o 
  -1  -2  15       90.80       92.07     11.20 o 
   0  -2  15     1900.63     1934.09     51.63 o 
   1  -2  15       50.53       67.15      7.17 o 
   2  -2  15      570.20      628.81     17.52 o 
   3  -2  15     1825.17     1890.49     60.15 o 
   4  -2  15      134.32      140.01     10.05 o 
   5  -2  15      214.54      184.91     10.21 o 
   6  -2  15       93.92       74.29     12.39 o 
   7  -2  15      496.22      544.62     57.82 o 
   8  -2  15       22.66       21.40     16.80 o 
  -7  -1  15       81.34       79.08     12.14 o 
  -6  -1  15      449.71      453.29     18.34 o 
  -5  -1  15       95.71       90.48     20.33 o 
  -4  -1  15      108.31      129.00      8.47 o 
  -3  -1  15      374.65      370.07     11.41 o 
  -2  -1  15      126.63      140.52      8.59 o 
  -1  -1  15        5.29       12.77      7.39 o 
   0  -1  15     4524.09     4483.77     80.42 o 
   1  -1  15     1956.90     2058.26     55.88 o 
   2  -1  15      770.44      740.90     19.41 o 
   3  -1  15     1758.11     1769.46     47.68 o 
   4  -1  15       62.53       44.21      7.29 o 
   5  -1  15      940.97      952.04     28.92 o 
   6  -1  15       25.46       34.58     11.02 o 
   7  -1  15       95.84       79.20     16.45 o 
  -8   0  15      330.21      276.75     29.69 o 
  -7   0  15      652.82      603.13     30.43 o 
  -6   0  15      274.34      286.66     15.40 o 
  -5   0  15      422.57      423.70     13.16 o 
  -4   0  15      507.36      522.60     14.68 o 
  -3   0  15     4836.56     4617.77    116.04 o 
  -2   0  15       41.45       47.98      8.91 o 
  -1   0  15      482.27      421.66     12.33 o 
   0   0  15      261.93      257.77      9.70 o 
   1   0  15       10.32        4.28      6.39 o 
   2   0  15        1.64        3.69      5.22 o 
   3   0  15      209.96      226.86     12.94 o 
   4   0  15     1175.60     1177.64     44.18 o 
   5   0  15       23.25       13.60      7.92 o 
   6   0  15      203.81      205.93     16.32 o 
   7   0  15        0.61       -1.60      9.52 o 
  -8   1  15      180.10      171.53     26.55 o 
  -7   1  15     1542.58     1539.77    119.49 o 
  -6   1  15        0.12        5.73      6.67 o 
  -5   1  15      349.55      349.12     20.84 o 
  -4   1  15       10.48       -5.98      6.17 o 
  -3   1  15     6202.94     5830.90    160.67 o 
  -2   1  15      689.53      741.96     79.71 o 
  -1   1  15       10.88        8.94      6.22 o 
   0   1  15     5090.79     4961.00    179.59 o 
   1   1  15      386.12      366.90     30.09 o 
   2   1  15      361.82      400.46     13.16 o 
   3   1  15       75.42       78.09      9.31 o 
   4   1  15      768.13      815.44     19.32 o 
   5   1  15        8.11        2.37      7.10 o 
   6   1  15       73.99       79.76     12.88 o 
   7   1  15       96.63       97.44     14.88 o 
  -8   2  15       29.53       31.70     17.48 o 
  -7   2  15      811.69      751.66     24.43 o 
  -6   2  15      252.94      261.39     10.26 o 
  -5   2  15       13.22       12.85      6.85 o 
  -4   2  15      206.65      217.28     12.21 o 
  -3   2  15      280.14      266.70     20.73 o 
  -2   2  15      403.96      392.38     11.49 o 
  -1   2  15       81.15       86.02      6.76 o 
   0   2  15      926.51      983.11     24.75 o 
   1   2  15       33.33       22.06      8.23 o 
   2   2  15      396.18      424.63     12.96 o 
   3   2  15      543.56      546.40     15.13 o 
   4   2  15       73.79       65.12     13.33 o 
   5   2  15      100.30      114.24     13.97 o 
   6   2  15        9.80        0.79      8.75 o 
  -8   3  15      149.43      142.51     21.85 o 
  -7   3  15       14.14        3.12      9.68 o 
  -6   3  15      779.36      831.29     24.17 o 
  -5   3  15       66.92       37.75      7.61 o 
  -4   3  15      442.59      417.34     12.31 o 
  -3   3  15     1099.51     1079.68     29.19 o 
  -2   3  15       54.57       57.50      9.69 o 
  -1   3  15       39.83       28.87     15.24 o 
   0   3  15        1.63       -5.53      6.33 o 
   1   3  15     2788.12     2909.83     57.05 o 
   2   3  15      162.87      187.05     10.62 o 
   3   3  15      114.52      112.92      9.13 o 
   4   3  15      360.85      360.46     26.16 o 
   5   3  15      127.16      139.42     14.44 o 
   6   3  15       31.79        4.62     16.08 o 
  -8   4  15       20.45       -0.45     14.45 o 
  -7   4  15      635.82      673.29     37.21 o 
  -6   4  15       90.09      104.83      8.26 o 
  -5   4  15      238.31      229.09     10.55 o 
  -4   4  15      330.46      348.01     11.49 o 
  -3   4  15     2564.96     2638.66     52.23 o 
  -2   4  15      185.73      169.73     12.60 o 
  -1   4  15      844.09      855.69     21.30 o 
   0   4  15      270.17      286.44     24.09 o 
   1   4  15      619.05      624.38     15.73 o 
   2   4  15      654.21      683.43     19.51 o 
   3   4  15        9.48        0.29      8.53 o 
   4   4  15      183.77      210.65     40.56 o 
   5   4  15       23.79       24.84     16.30 o 
  -8   5  15       93.63      114.83     18.82 o 
  -7   5  15      773.84      761.90     23.97 o 
  -6   5  15      122.26      128.63     27.22 o 
  -5   5  15      598.63      609.85     14.18 o 
  -4   5  15       35.41       29.65     15.63 o 
  -3   5  15       29.69       30.32      6.73 o 
  -2   5  15     2016.33     2134.19     43.43 o 
  -1   5  15       67.03       52.59     18.26 o 
   0   5  15      160.27      152.71     13.33 o 
   1   5  15       37.17       33.86      6.47 o 
   2   5  15      746.75      728.81     49.76 o 
   3   5  15       22.15       18.22     12.32 o 
   4   5  15      123.09      109.64     18.93 o 
  -8   6  15       16.28        7.84     14.12 o 
  -7   6  15      414.66      448.41     20.76 o 
  -6   6  15     2292.33     2314.74     38.08 o 
  -5   6  15       10.88        1.46      7.35 o 
  -4   6  15       23.32       27.36      5.63 o 
  -3   6  15      156.77      130.79      9.46 o 
  -2   6  15     3406.21     3567.76     48.91 o 
  -1   6  15      342.99      320.60     16.58 o 
   0   6  15       20.61       23.35      9.39 o 
   1   6  15       87.29       80.84     12.46 o 
   2   6  15      114.78      132.30     14.65 o 
   3   6  15        6.04        5.94      9.38 o 
  -8   7  15       15.42        7.17     18.37 o 
  -7   7  15      196.44      189.74     15.22 o 
  -6   7  15      800.25      836.54     31.66 o 
  -5   7  15      619.81      594.96     33.06 o 
  -4   7  15       75.07       50.97     11.99 o 
  -3   7  15      169.48      161.41     14.62 o 
  -2   7  15      191.13      189.83     13.82 o 
  -1   7  15      161.87      137.81     17.59 o 
   0   7  15        1.06       -1.16      7.29 o 
   1   7  15      553.43      558.38     25.31 o 
   2   7  15      242.43      247.44     19.10 o 
  -7   8  15        0.33       -4.39      7.95 o 
  -6   8  15        5.99        5.13      7.21 o 
  -5   8  15      490.80      484.74     21.21 o 
  -4   8  15      174.68      164.21     14.50 o 
  -3   8  15      186.15      146.26     27.45 o 
  -2   8  15       57.81       59.91     12.04 o 
  -1   8  15      270.60      259.97     22.91 o 
   0   8  15       17.91       12.63     10.77 o 
   1   8  15      149.85      141.70     15.92 o 
  -6   9  15      149.48      148.15     36.19 o 
  -5   9  15      391.82      377.60     21.63 o 
  -4   9  15      265.37      289.76     23.86 o 
  -3   9  15       11.30        4.06      8.35 o 
  -2   9  15      186.74      199.21     22.52 o 
  -1   9  15       16.14        6.32      9.37 o 
   0  -9  16       62.55       46.22     17.34 o 
   1  -9  16       27.37       23.16     11.42 o 
   2  -9  16      382.10      361.40     20.32 o 
   3  -9  16      177.03      202.23     18.93 o 
   4  -9  16       65.51       59.37     12.22 o 
   5  -9  16        0.55        8.70     19.04 o 
  -1  -8  16       67.89      110.89     32.54 o 
   0  -8  16      208.62      208.68     16.08 o 
   1  -8  16        4.58       10.47      9.55 o 
   2  -8  16      316.93      255.74     20.45 o 
   3  -8  16        2.35       13.16      8.88 o 
   4  -8  16       22.13        5.85     10.28 o 
   5  -8  16       22.37       15.63      8.85 o 
   6  -8  16      109.68      109.50     15.15 o 
  -3  -7  16      116.22      101.54     33.78 o 
  -2  -7  16        6.50        9.89      8.65 o 
  -1  -7  16      328.99      348.19     19.37 o 
   0  -7  16     1317.46     1263.27     31.49 o 
   1  -7  16        5.04        2.07      7.77 o 
   2  -7  16       22.09       10.42      9.45 o 
   3  -7  16     1272.64     1274.18     29.93 o 
   4  -7  16        8.09        9.32      8.91 o 
   5  -7  16       10.80        1.49      7.62 o 
   6  -7  16        1.23        2.46      8.21 o 
   7  -7  16      133.58      162.53     31.76 o 
  -4  -6  16      350.82      361.61     21.89 o 
  -3  -6  16       36.10       43.95     10.05 o 
  -2  -6  16       45.93       72.06     12.78 o 
  -1  -6  16     1907.72     1952.21     36.04 o 
   0  -6  16       52.23       38.26      6.87 o 
   1  -6  16      160.60      157.31      9.92 o 
   2  -6  16      245.74      247.68     10.81 o 
   3  -6  16      871.62      952.08     28.38 o 
   4  -6  16      647.47      632.95     14.61 o 
   5  -6  16       95.80      101.49     19.16 o 
   6  -6  16      274.74      301.15     18.73 o 
   7  -6  16       51.94       48.57     14.23 o 
  -5  -5  16      150.59      162.02     27.00 o 
  -4  -5  16      150.80      130.56     16.52 o 
  -3  -5  16     1154.98     1163.58     28.21 o 
  -2  -5  16       71.65       61.79      6.95 o 
  -1  -5  16     1387.51     1492.41     74.91 o 
   0  -5  16      323.29      314.49     11.32 o 
   1  -5  16      331.37      384.42     16.14 o 
   2  -5  16      293.53      271.04     11.80 o 
   3  -5  16        0.89       -6.04      7.45 o 
   4  -5  16     1259.24     1379.11     35.52 o 
   5  -5  16      459.96      462.59     19.41 o 
   6  -5  16       66.06       65.67     13.19 o 
   7  -5  16      414.61      390.89     23.10 o 
   8  -5  16       90.66       86.93     27.90 o 
  -6  -4  16       46.64       38.66     12.66 o 
  -5  -4  16      156.08      164.02     14.81 o 
  -4  -4  16      766.27      775.39     25.07 o 
  -3  -4  16      268.95      265.00     16.69 o 
  -2  -4  16       29.38       21.45      8.12 o 
  -1  -4  16      581.26      540.23     16.28 o 
   0  -4  16      646.02      695.32     18.17 o 
   1  -4  16      507.27      485.77     14.57 o 
   2  -4  16       12.34       16.58      5.76 o 
   3  -4  16      142.76      156.53     10.00 o 
   4  -4  16      267.71      238.35     11.21 o 
   5  -4  16       13.99       22.01     10.75 o 
   6  -4  16        0.32       -2.13      7.62 o 
   7  -4  16      741.57      812.90     28.62 o 
   8  -4  16       34.48       25.88     19.38 o 
  -6  -3  16       33.39       21.76     11.87 o 
  -5  -3  16        1.73       -1.56      8.91 o 
  -4  -3  16     2674.86     2604.25     39.33 o 
  -3  -3  16      240.50      271.18     10.53 o 
  -2  -3  16     1114.52     1072.19     34.29 o 
  -1  -3  16     1158.73     1186.59     37.34 o 
   0  -3  16     1442.71     1391.86     41.91 o 
   1  -3  16     1102.47     1178.10     74.57 o 
   2  -3  16       81.89       76.15      6.86 o 
   3  -3  16      947.19      952.49     23.75 o 
   4  -3  16        1.26       -2.58      5.49 o 
   5  -3  16        3.65       10.90      9.75 o 
   6  -3  16        5.10       -6.95      7.32 o 
   7  -3  16      315.89      312.72     20.40 o 
   8  -3  16       39.92        6.83     23.19 o 
  -7  -2  16      365.85      363.14     30.76 o 
  -6  -2  16     1098.03     1121.74     29.43 o 
  -5  -2  16       10.25       10.96      7.95 o 
  -4  -2  16      151.97      190.11     10.53 o 
  -3  -2  16      251.24      302.10     39.72 o 
  -2  -2  16      954.43      923.55     22.90 o 
  -1  -2  16      124.99      122.68      8.11 o 
   0  -2  16       22.35       13.72      5.64 o 
   1  -2  16     4251.88     4167.02    108.84 o 
   2  -2  16       26.15       30.25      7.67 o 
   3  -2  16       62.76       62.04      7.52 o 
   4  -2  16     1050.24     1093.85     64.81 o 
   5  -2  16      120.26      145.48      9.57 o 
   6  -2  16      148.92      168.66     14.86 o 
   7  -2  16      100.87      106.57     14.10 o 
  -7  -1  16      782.93      813.78     36.48 o 
  -6  -1  16        0.03        2.96      7.41 o 
  -5  -1  16       55.19       63.07      6.46 o 
  -4  -1  16      401.94      394.80     28.69 o 
  -3  -1  16     1327.98     1358.57     37.54 o 
  -2  -1  16     1436.39     1485.83     80.82 o 
  -1  -1  16       13.17        1.24      8.68 o 
   0  -1  16     3186.32     3130.47     66.67 o 
   1  -1  16      537.70      620.98     17.65 o 
   2  -1  16      834.11      888.03     37.56 o 
   3  -1  16      297.94      314.86     12.30 o 
   4  -1  16     1695.72     1661.59     40.25 o 
   5  -1  16      161.04      165.45      9.38 o 
   6  -1  16      120.68      101.34     14.77 o 
   7  -1  16      164.95      184.04     26.50 o 
  -8   0  16       89.15       82.68     19.27 o 
  -7   0  16      648.07      724.15     24.17 o 
  -6   0  16     1717.93     1657.44     32.45 o 
  -5   0  16       10.77       13.30      5.80 o 
  -4   0  16     1628.52     1688.34     41.34 o 
  -3   0  16       16.06       11.02      6.21 o 
  -2   0  16     3830.09     3720.35    187.79 o 
  -1   0  16       39.58       48.80      6.25 o 
   0   0  16     1327.69     1318.67     42.07 o 
   1   0  16     1206.21     1219.51     43.20 o 
   2   0  16      603.43      576.10     15.49 o 
   3   0  16      158.53      154.76     16.19 o 
   4   0  16      196.61      178.07     10.62 o 
   5   0  16      323.71      322.13     17.76 o 
   6   0  16        3.59        3.90      6.90 o 
   7   0  16       96.79      105.53     14.62 o 
  -8   1  16        6.51        9.63     14.11 o 
  -7   1  16      190.88      183.46     24.54 o 
  -6   1  16     2064.75     2077.85     34.50 o 
  -5   1  16      150.66      148.83     10.48 o 
  -4   1  16        3.63        0.87      5.28 o 
  -3   1  16     3206.04     3027.14     57.96 o 
  -2   1  16      370.82      360.11     11.20 o 
  -1   1  16      136.34      127.64      7.87 o 
   0   1  16     1121.82     1052.74     23.59 o 
   1   1  16      604.33      621.11     16.63 o 
   2   1  16       19.10        3.08      8.18 o 
   3   1  16       52.48       66.05      7.81 o 
   4   1  16      112.73      106.11      9.56 o 
   5   1  16      194.22      201.41     15.65 o 
   6   1  16       24.19       26.41     11.65 o 
  -8   2  16        2.09        6.39     12.43 o 
  -7   2  16      458.78      470.61     19.06 o 
  -6   2  16      682.36      673.46     35.53 o 
  -5   2  16     1229.32     1228.22     31.03 o 
  -4   2  16      446.56      479.86     14.09 o 
  -3   2  16     3053.89     3048.82    194.75 o 
  -2   2  16       80.35       88.70      7.07 o 
  -1   2  16      104.58      122.78      8.10 o 
   0   2  16       58.54       55.33      7.71 o 
   1   2  16     1765.99     1760.78     68.67 o 
   2   2  16      139.08      148.47     11.71 o 
   3   2  16       89.00       84.88      7.64 o 
   4   2  16      292.54      263.57     16.67 o 
   5   2  16       10.19       23.38      9.36 o 
   6   2  16       40.97       51.09     12.87 o 
  -8   3  16        0.42       -4.93     10.98 o 
  -7   3  16       38.92       41.56     10.60 o 
  -6   3  16      476.49      464.43     24.09 o 
  -5   3  16      141.20      139.54     13.11 o 
  -4   3  16       96.57       83.09     18.37 o 
  -3   3  16     2162.07     2125.45    110.73 o 
  -2   3  16     3867.71     3830.03     65.21 o 
  -1   3  16      194.55      170.12     16.64 o 
   0   3  16      206.35      191.02     10.06 o 
   1   3  16       15.36       14.81     14.28 o 
   2   3  16     1023.03     1044.88     31.95 o 
   3   3  16       32.25       29.62      7.48 o 
   4   3  16       18.10       11.30      9.10 o 
   5   3  16      134.97      140.48     17.70 o 
  -8   4  16      132.90      157.85     17.93 o 
  -7   4  16       83.35       77.40     12.14 o 
  -6   4  16     1395.78     1423.27     28.66 o 
  -5   4  16     1890.29     1915.14     36.88 o 
  -4   4  16      117.31      113.29      8.16 o 
  -3   4  16      236.98      236.42     11.15 o 
  -2   4  16     1370.26     1423.03     71.89 o 
  -1   4  16       75.54       65.27      7.73 o 
   0   4  16       18.66        7.79      7.11 o 
   1   4  16      407.99      392.00     20.90 o 
   2   4  16      171.68      203.70      9.62 o 
   3   4  16       62.38       53.92     10.89 o 
   4   4  16        0.26        6.64      8.30 o 
   5   4  16      355.41      353.09     24.62 o 
  -8   5  16      180.21      193.04     22.07 o 
  -7   5  16       51.57       38.69     10.61 o 
  -6   5  16      973.51      993.38     26.81 o 
  -5   5  16       36.95       41.77      6.10 o 
  -4   5  16       14.29       14.44      9.41 o 
  -3   5  16      192.14      182.84      9.51 o 
  -2   5  16      446.11      487.09     13.27 o 
  -1   5  16     1499.74     1519.93     35.51 o 
   0   5  16      141.79      149.95     11.65 o 
   1   5  16      148.92      153.26     12.38 o 
   2   5  16       10.47       28.13      8.07 o 
   3   5  16      365.37      352.06     21.51 o 
   4   5  16        2.98        4.99      9.30 o 
  -8   6  16      294.21      297.59     26.22 o 
  -7   6  16       59.66       34.02     29.58 o 
  -6   6  16      144.98      175.00     14.26 o 
  -5   6  16     1071.05     1064.65     25.68 o 
  -4   6  16       77.89       67.80      8.64 o 
  -3   6  16      634.42      630.48     22.98 o 
  -2   6  16        1.90        1.27      5.34 o 
  -1   6  16      969.71      977.98     24.88 o 
   0   6  16      230.39      240.29     14.69 o 
   1   6  16      217.15      222.57     15.57 o 
   2   6  16     1179.61     1210.22     32.62 o 
   3   6  16        0.71       -3.04      9.79 o 
  -8   7  16        0.85        7.06     13.44 o 
  -7   7  16       43.02       31.84     13.81 o 
  -6   7  16       36.07       17.34     14.64 o 
  -5   7  16      825.14      843.98     29.98 o 
  -4   7  16      201.53      152.48     29.30 o 
  -3   7  16        0.70       -1.51      5.78 o 
  -2   7  16      861.12      871.91     25.35 o 
  -1   7  16       78.10       62.35     12.06 o 
   0   7  16      353.67      348.17     19.21 o 
   1   7  16        3.38        8.31      8.04 o 
   2   7  16      241.42      253.37     20.51 o 
  -7   8  16       27.51       14.92     11.15 o 
  -6   8  16      236.36      276.22     26.44 o 
  -5   8  16        9.86       23.99      8.71 o 
  -4   8  16      289.25      289.72     17.84 o 
  -3   8  16      135.46      135.98     20.61 o 
  -2   8  16      448.94      491.75     21.91 o 
  -1   8  16      276.65      232.17     37.31 o 
   0   8  16      112.10      126.24     32.94 o 
  -5   9  16      258.91      273.69     18.93 o 
  -4   9  16       64.90       62.61     14.06 o 
  -3   9  16      183.51      156.01     16.59 o 
  -2   9  16       23.90       10.07      9.86 o 
   1  -9  17       27.67       17.79     10.90 o 
   2  -9  17       20.21        0.03     10.20 o 
   3  -9  17      188.53      179.10     28.23 o 
   4  -9  17       98.98       66.32     13.32 o 
   5  -9  17        5.69        5.61      9.18 o 
  -1  -8  17      177.83      188.69     16.18 o 
   0  -8  17       70.86       43.61     14.09 o 
   1  -8  17      812.50      814.92     58.23 o 
   2  -8  17       48.15       14.11     11.99 o 
   3  -8  17      159.31      162.78     15.96 o 
   4  -8  17      102.76      103.17     16.08 o 
   5  -8  17       73.36       64.41     13.85 o 
   6  -8  17       28.54       38.34     15.84 o 
  -2  -7  17       69.88       80.19     13.44 o 
  -1  -7  17      140.87      111.89     14.79 o 
   0  -7  17      617.32      566.56     23.17 o 
   1  -7  17      107.35       73.72     12.60 o 
   2  -7  17      192.00      192.47     39.44 o 
   3  -7  17       78.91       86.20     12.48 o 
   4  -7  17      933.86      994.67     27.82 o 
   5  -7  17        1.33        5.27      8.32 o 
   6  -7  17       22.20       23.05     12.45 o 
   7  -7  17       80.24       78.39     17.21 o 
  -4  -6  17      311.76      298.22     20.95 o 
  -3  -6  17      183.12      174.85     17.16 o 
  -2  -6  17      277.16      303.21     17.59 o 
  -1  -6  17       74.48       77.69     12.30 o 
   0  -6  17     1096.75     1100.15     30.89 o 
   1  -6  17      185.18      170.95      9.72 o 
   2  -6  17      540.68      566.69     19.11 o 
   3  -6  17      209.64      235.81     10.53 o 
   4  -6  17      234.96      227.40     21.51 o 
   5  -6  17        2.39        8.54      7.43 o 
   6  -6  17       13.28        5.25      9.30 o 
   7  -6  17       55.13       55.66     14.78 o 
  -5  -5  17       69.50       93.55     16.41 o 
  -4  -5  17      968.23      948.39     57.62 o 
  -3  -5  17      215.57      209.57     14.85 o 
  -2  -5  17      703.41      696.32     62.60 o 
  -1  -5  17      415.60      441.54     13.03 o 
   0  -5  17      670.18      688.68     42.42 o 
   1  -5  17      369.18      463.34     14.17 o 
   2  -5  17      351.53      330.02     31.94 o 
   3  -5  17     1072.79     1035.63     31.04 o 
   4  -5  17       51.89       61.67      7.43 o 
   5  -5  17      355.94      366.84     18.22 o 
   6  -5  17        1.94        0.67      7.96 o 
   7  -5  17        5.79       -7.06      9.42 o 
  -5  -4  17       34.05       29.66     10.22 o 
  -4  -4  17      141.94      135.33     13.02 o 
  -3  -4  17      743.87      760.52     23.57 o 
  -2  -4  17       27.73       27.14      7.73 o 
  -1  -4  17      159.21      151.68      9.30 o 
   0  -4  17       47.93       57.65      7.34 o 
   1  -4  17      208.14      189.01     18.32 o 
   2  -4  17      501.04      478.49     14.14 o 
   3  -4  17      533.75      581.26     15.33 o 
   4  -4  17      455.65      476.64     13.62 o 
   5  -4  17      223.10      247.83     28.18 o 
   6  -4  17       11.50        2.02      8.91 o 
   7  -4  17        3.81        7.48     10.01 o 
  -6  -3  17        7.03       14.27      8.48 o 
  -5  -3  17      151.15      154.42     21.90 o 
  -4  -3  17       28.45       26.74     10.92 o 
  -3  -3  17     1954.41     1935.31     38.12 o 
  -2  -3  17      731.35      771.39     37.89 o 
  -1  -3  17      442.88      407.38     12.94 o 
   0  -3  17     1662.46     1634.65     44.01 o 
   1  -3  17      396.12      488.11     38.21 o 
   2  -3  17      337.45      343.67     12.01 o 
   3  -3  17      116.25      133.95      9.78 o 
   4  -3  17       88.89      107.44      8.88 o 
   5  -3  17       46.76       37.94      7.24 o 
   6  -3  17       91.03      117.80     43.58 o 
   7  -3  17      192.49      191.78     21.96 o 
  -7  -2  17       86.54       72.25     15.21 o 
  -6  -2  17       91.81       71.39     14.49 o 
  -5  -2  17       59.73       54.24     13.61 o 
  -4  -2  17      191.60      189.11      9.66 o 
  -3  -2  17      454.14      468.93     12.88 o 
  -2  -2  17      968.57      924.86     25.42 o 
  -1  -2  17        4.17        4.93      6.23 o 
   0  -2  17     3929.51     3928.76     69.64 o 
   1  -2  17       32.22       45.68     12.38 o 
   2  -2  17     1389.92     1384.13     41.66 o 
   3  -2  17        6.74        4.33      5.19 o 
   4  -2  17      280.12      261.79     11.32 o 
   5  -2  17      727.90      752.44     30.88 o 
   6  -2  17       36.08       50.91     16.36 o 
   7  -2  17        0.10        1.08      8.68 o 
  -7  -1  17      165.92      163.77     16.81 o 
  -6  -1  17     1292.99     1276.65     30.92 o 
  -5  -1  17       12.06        8.52      7.93 o 
  -4  -1  17      458.61      433.06     12.88 o 
  -3  -1  17     1361.63     1210.78     44.53 o 
  -2  -1  17     4581.85     4591.45    115.76 o 
  -1  -1  17      559.98      553.30     15.09 o 
   0  -1  17        0.55        9.39      7.84 o 
   1  -1  17     3633.19     3598.72     66.65 o 
   2  -1  17        0.51        4.31      5.67 o 
   3  -1  17        0.60       -1.36      7.39 o 
   4  -1  17       25.52       57.72      7.29 o 
   5  -1  17      677.14      691.72     23.71 o 
   6  -1  17       72.62       56.14     11.48 o 
   7  -1  17        0.37       10.20     10.18 o 
  -7   0  17      480.61      521.30     23.09 o 
  -6   0  17     1196.51     1152.91     35.09 o 
  -5   0  17      599.12      619.56     14.62 o 
  -4   0  17       12.20       12.72      6.67 o 
  -3   0  17     2880.54     2964.58     61.66 o 
  -2   0  17       16.85        9.76      6.84 o 
  -1   0  17     2973.36     2947.65     60.57 o 
   0   0  17       34.91       26.85      9.80 o 
   1   0  17     3010.95     3132.70     82.97 o 
   2   0  17     3765.00     3827.66     66.91 o 
   3   0  17      386.85      374.86     15.21 o 
   4   0  17       62.22       67.31     21.12 o 
   5   0  17       36.36       16.28     12.12 o 
   6   0  17      128.22      124.80     31.20 o 
   7   0  17        9.38       -4.80     11.65 o 
  -8   1  17       22.75       35.62     19.16 o 
  -7   1  17      175.87      174.37     20.00 o 
  -6   1  17      119.31      124.05     20.67 o 
  -5   1  17     1522.28     1547.69     34.59 o 
  -4   1  17      562.05      526.71     19.73 o 
  -3   1  17     1009.67     1019.87     33.00 o 
  -2   1  17     1582.10     1571.10     65.63 o 
  -1   1  17      267.95      248.93     10.18 o 
   0   1  17       23.13       14.48      6.05 o 
   1   1  17      229.60      230.13     10.92 o 
   2   1  17     1150.05     1128.05     30.67 o 
   3   1  17        0.20        2.40      6.05 o 
   4   1  17      113.23       95.24     10.87 o 
   5   1  17       40.52       29.18     19.77 o 
   6   1  17      104.97       70.13     13.56 o 
  -8   2  17      140.88      146.43     22.52 o 
  -7   2  17      152.81      158.50     14.97 o 
  -6   2  17     1350.41     1352.25     29.08 o 
  -5   2  17       36.24       27.02      6.65 o 
  -4   2  17      331.07      360.81     13.95 o 
  -3   2  17       14.19       13.96      5.60 o 
  -2   2  17     3238.34     3018.39    178.48 o 
  -1   2  17      993.03     1103.60     35.36 o 
   0   2  17      100.65      127.63      9.14 o 
   1   2  17       13.40       13.98      6.10 o 
   2   2  17      600.01      626.59     20.17 o 
   3   2  17      674.64      718.63     16.48 o 
   4   2  17        9.02       11.20      7.97 o 
   5   2  17       70.79       47.60     12.15 o 
   6   2  17       14.07       -0.79      8.58 o 
  -8   3  17      241.90      251.42     25.88 o 
  -7   3  17       31.00       34.70     12.38 o 
  -6   3  17      852.06      892.75     23.84 o 
  -5   3  17      224.52      202.08      9.86 o 
  -4   3  17      758.93      752.99     40.47 o 
  -3   3  17       24.10       22.59      7.62 o 
  -2   3  17      638.70      693.12     17.09 o 
  -1   3  17      951.05      931.29     27.00 o 
   0   3  17      305.27      304.50     10.70 o 
   1   3  17      150.13      141.20      9.19 o 
   2   3  17      156.56      146.35      9.13 o 
   3   3  17      544.11      587.36     22.46 o 
   4   3  17       16.27       14.69      8.90 o 
   5   3  17        3.16       -1.02      7.58 o 
  -8   4  17      470.07      467.72     31.71 o 
  -7   4  17        0.99        9.06      8.58 o 
  -6   4  17        7.78       -4.31      6.76 o 
  -5   4  17     1534.09     1529.58     31.80 o 
  -4   4  17      639.38      616.19     18.16 o 
  -3   4  17      524.02      503.82     13.75 o 
  -2   4  17      626.40      563.81     15.90 o 
  -1   4  17     1599.80     1665.24     38.43 o 
   0   4  17      187.51      186.69      9.74 o 
   1   4  17      290.78      255.82     23.03 o 
   2   4  17      344.17      347.50     18.30 o 
   3   4  17      119.46      101.59     14.13 o 
   4   4  17       27.80       23.11     11.69 o 
  -8   5  17        4.75       23.86     18.71 o 
  -7   5  17      265.51      260.52     15.72 o 
  -6   5  17       34.26       35.47     11.09 o 
  -5   5  17     1067.96     1122.49     25.96 o 
  -4   5  17      216.29      213.38     10.98 o 
  -3   5  17       61.28       44.13      6.38 o 
  -2   5  17     1509.09     1561.00     34.46 o 
  -1   5  17      819.24      825.16     29.99 o 
   0   5  17     1325.39     1309.15     29.02 o 
   1   5  17      253.12      277.58     32.21 o 
   2   5  17      427.76      453.79     20.62 o 
   3   5  17       80.16       86.46     20.84 o 
  -8   6  17      332.24      295.69     28.57 o 
  -7   6  17       67.44       60.52     18.09 o 
  -6   6  17        4.39       -2.18      6.93 o 
  -5   6  17      178.09      188.16     13.44 o 
  -4   6  17      467.97      503.73     19.53 o 
  -3   6  17      105.13       78.64     17.98 o 
  -2   6  17      461.53      451.70     24.21 o 
  -1   6  17       31.61       21.68      8.16 o 
   0   6  17       57.38       37.59     10.09 o 
   1   6  17       41.72       30.24     14.05 o 
   2   6  17      111.48      118.20     14.46 o 
  -7   7  17        8.89        4.31      9.58 o 
  -6   7  17       27.64       30.08     15.80 o 
  -5   7  17      304.12      300.27     32.33 o 
  -4   7  17      354.92      368.13     41.63 o 
  -3   7  17      138.74      120.19     14.32 o 
  -2   7  17       88.55       95.49     25.60 o 
  -1   7  17      153.56      154.32     27.22 o 
   0   7  17        1.19       14.93     12.21 o 
   1   7  17       55.29       60.45     31.65 o 
  -6   8  17        1.42        4.09      7.59 o 
  -5   8  17      312.29      317.29     18.23 o 
  -4   8  17       51.92       47.20     10.79 o 
  -3   8  17       63.38       50.39     21.12 o 
  -2   8  17       68.25       61.93     17.14 o 
  -1   8  17      169.87      139.21     38.09 o 
   0   8  17      147.49      115.78     25.77 o 
  -4   9  17      207.73      196.31     18.54 o 
   2  -9  18       46.49       28.23     15.24 o 
   3  -9  18        0.18        2.74      8.83 o 
   4  -9  18       77.54       63.04     13.95 o 
  -1  -8  18       21.52       39.14     13.51 o 
   0  -8  18      519.61      509.25     24.76 o 
   1  -8  18        5.80       -4.89      8.91 o 
   2  -8  18      138.41       99.08     32.43 o 
   3  -8  18      119.84      105.07     25.54 o 
   4  -8  18      167.04      175.61     35.57 o 
   5  -8  18      409.76      437.15     22.94 o 
   6  -8  18       44.02       48.59     13.28 o 
  -2  -7  18      172.71      122.44     16.75 o 
  -1  -7  18       29.10       19.06      8.86 o 
   0  -7  18      383.81      412.57     20.53 o 
   1  -7  18      570.32      551.06     23.02 o 
   2  -7  18        6.97        5.60      9.19 o 
   3  -7  18       55.75       68.77     19.38 o 
   4  -7  18        2.89        6.81      8.88 o 
   5  -7  18      683.31      685.44     35.81 o 
   6  -7  18      103.97       90.35     15.80 o 
  -3  -6  18     1064.37     1116.00     42.99 o 
  -2  -6  18        5.08       -2.93      8.28 o 
  -1  -6  18      549.64      501.37     42.70 o 
   0  -6  18       16.68        7.04     10.98 o 
   1  -6  18     1580.10     1649.86     91.74 o 
   2  -6  18      469.58      506.82     33.00 o 
   3  -6  18       13.39        8.80     12.77 o 
   4  -6  18      612.37      585.57     22.22 o 
   5  -6  18      110.11      131.60     17.03 o 
   6  -6  18        1.44       -4.20      8.10 o 
   7  -6  18        2.71        6.75     11.20 o 
  -4  -5  18        1.54       14.36      9.81 o 
  -3  -5  18     1148.32     1179.19     30.24 o 
  -2  -5  18      195.01      235.03     44.20 o 
  -1  -5  18        6.90       12.71      6.38 o 
   0  -5  18      829.09      726.38     25.08 o 
   1  -5  18       22.28        5.30      6.85 o 
   2  -5  18     1779.45     1734.47    113.97 o 
   3  -5  18        0.27        3.07     11.99 o 
   4  -5  18      626.64      649.49     22.96 o 
   5  -5  18      119.97      102.91     13.70 o 
   6  -5  18       31.81       35.35     10.24 o 
   7  -5  18      101.36       96.40     18.60 o 
  -5  -4  18       19.94       26.31     10.82 o 
  -4  -4  18       90.25      111.55     12.30 o 
  -3  -4  18      103.48       90.91     20.39 o 
  -2  -4  18     1498.95     1511.89     50.86 o 
  -1  -4  18      698.86      675.70     17.79 o 
   0  -4  18      171.47      162.11      9.77 o 
   1  -4  18       98.75      106.17      8.59 o 
   2  -4  18     1787.83     1813.20     41.25 o 
   3  -4  18       22.72       21.68      7.08 o 
   4  -4  18      189.46      190.49      9.78 o 
   5  -4  18      140.46      160.55     20.00 o 
   6  -4  18      101.10       76.43     14.46 o 
   7  -4  18       13.67        9.93     11.64 o 
  -6  -3  18      256.00      272.10     17.30 o 
  -5  -3  18       70.51       60.50     14.23 o 
  -4  -3  18       35.71        4.48      9.43 o 
  -3  -3  18        5.98       13.21      5.48 o 
  -2  -3  18      359.61      368.40     13.61 o 
  -1  -3  18      976.25      949.83     30.64 o 
   0  -3  18        0.43        6.86      5.26 o 
   1  -3  18        8.43       -1.55      6.57 o 
   2  -3  18      248.25      232.08     10.41 o 
   3  -3  18      598.90      650.08     16.09 o 
   4  -3  18       14.73       13.00      5.90 o 
   5  -3  18      316.13      330.12     18.44 o 
   6  -3  18       36.98       12.45     12.21 o 
   7  -3  18       39.97       12.99     12.80 o 
  -6  -2  18       92.72       85.13     13.63 o 
  -5  -2  18      286.28      275.07     15.92 o 
  -4  -2  18      613.02      621.49     16.71 o 
  -3  -2  18       13.51       12.49      5.90 o 
  -2  -2  18       50.60       43.77      6.33 o 
  -1  -2  18     2246.73     2250.69     53.77 o 
   0  -2  18        3.96        6.86      6.14 o 
   1  -2  18     1291.97     1245.42     38.70 o 
   2  -2  18      467.92      474.60     14.74 o 
   3  -2  18       56.33       34.77     20.61 o 
   4  -2  18      440.70      456.83     20.45 o 
   5  -2  18       40.14       27.02     10.64 o 
   6  -2  18      571.01      611.92     24.36 o 
   7  -2  18        4.35       -0.88      9.72 o 
  -7  -1  18        0.86        8.10      9.42 o 
  -6  -1  18        5.02        5.48      8.67 o 
  -5  -1  18     1802.22     1776.80     35.61 o 
  -4  -1  18      194.26      195.33     10.14 o 
  -3  -1  18       15.94       30.56      6.15 o 
  -2  -1  18     1280.95     1257.18     85.12 o 
  -1  -1  18     1293.70     1230.90     31.69 o 
   0  -1  18        1.86       -2.03      5.25 o 
   1  -1  18      205.13      192.67     10.56 o 
   2  -1  18     2479.63     2737.79     61.52 o 
   3  -1  18      359.02      319.60     12.30 o 
   4  -1  18       12.65       15.58     10.36 o 
   5  -1  18        6.92        4.80      7.95 o 
   6  -1  18      361.32      334.38     25.32 o 
   7  -1  18       68.25       64.82     16.17 o 
  -7   0  18        8.35        3.45      9.70 o 
  -6   0  18      192.35      202.00     27.84 o 
  -5   0  18     1355.53     1310.19     29.56 o 
  -4   0  18       26.42       38.08      6.62 o 
  -3   0  18       21.60       22.46      9.91 o 
  -2   0  18     4069.64     3874.85    199.46 o 
  -1   0  18      273.30      283.93     11.18 o 
   0   0  18      701.03      702.21     30.99 o 
   1   0  18      313.64      329.88     11.58 o 
   2   0  18      991.89     1038.54     48.55 o 
   3   0  18      820.55      814.04     19.61 o 
   4   0  18        4.12       11.75      6.30 o 
   5   0  18      202.47      184.02     17.34 o 
   6   0  18       21.75       24.69     13.27 o 
  -8   1  18      474.47      527.67     34.63 o 
  -7   1  18       72.08       70.72     14.06 o 
  -6   1  18      312.28      336.01     17.93 o 
  -5   1  18      412.30      432.49     20.06 o 
  -4   1  18      153.06      185.07     10.21 o 
  -3   1  18       22.48       27.84      5.69 o 
  -2   1  18     2751.98     2705.02     54.09 o 
  -1   1  18     1351.46     1358.75     41.35 o 
   0   1  18      155.51      152.74     26.61 o 
   1   1  18      390.93      414.05     25.05 o 
   2   1  18       48.81       53.15     19.27 o 
   3   1  18     2248.31     2250.84     42.63 o 
   4   1  18      105.56       84.13     13.26 o 
   5   1  18      168.36      178.06     15.95 o 
   6   1  18        6.62        1.90     12.66 o 
  -8   2  18      331.58      353.95     28.91 o 
  -7   2  18       52.07       30.91     12.27 o 
  -6   2  18       60.77       48.25     10.72 o 
  -5   2  18      350.11      389.53     11.80 o 
  -4   2  18       91.33      102.79      9.75 o 
  -3   2  18        0.77        7.91      5.34 o 
  -2   2  18        5.68        4.10      5.74 o 
  -1   2  18      729.15      731.07     19.29 o 
   0   2  18      300.92      309.52     12.27 o 
   1   2  18       31.16       25.61      7.13 o 
   2   2  18      193.61      187.80      9.77 o 
   3   2  18      540.44      525.71     37.60 o 
   4   2  18      338.09      322.27     22.02 o 
   5   2  18        0.23       -6.33      7.17 o 
  -8   3  18      163.37      160.21     22.85 o 
  -7   3  18      194.70      207.08     26.55 o 
  -6   3  18        6.83        5.38      7.85 o 
  -5   3  18     1594.76     1614.46     54.79 o 
  -4   3  18      348.93      362.78     11.69 o 
  -3   3  18      523.03      532.89     22.30 o 
  -2   3  18       49.56       53.07      6.14 o 
  -1   3  18      380.40      370.01     12.65 o 
   0   3  18      298.75      330.22     23.59 o 
   1   3  18        3.08        3.87      5.26 o 
   2   3  18       23.74       20.61      6.18 o 
   3   3  18        2.30        9.23      8.52 o 
   4   3  18      103.45      101.77     13.62 o 
   5   3  18       18.32        6.50     11.17 o 
  -8   4  18       16.67       -4.14     14.68 o 
  -7   4  18      152.28      131.62     24.70 o 
  -6   4  18      101.86       92.75     24.20 o 
  -5   4  18      113.08      116.64     14.73 o 
  -4   4  18     1403.80     1472.21     31.49 o 
  -3   4  18       34.73       48.21      7.36 o 
  -2   4  18       49.07       46.80      8.09 o 
  -1   4  18     1721.36     1800.89     39.26 o 
   0   4  18     1036.05     1075.11     29.53 o 
   1   4  18      558.11      519.23     13.51 o 
   2   4  18       46.80       39.91     12.64 o 
   3   4  18      327.99      330.17     18.81 o 
   4   4  18       14.61       -5.48     10.33 o 
  -8   5  18      290.48      320.78     28.12 o 
  -7   5  18        0.94       -1.28      7.83 o 
  -6   5  18       21.79       14.14     11.76 o 
  -5   5  18      112.00       93.44     14.06 o 
  -4   5  18     1725.53     1781.23     65.45 o 
  -3   5  18      575.05      569.37     15.80 o 
  -2   5  18       96.38       94.27      7.45 o 
  -1   5  18     1544.89     1496.73     31.16 o 
   0   5  18      307.14      332.92     20.22 o 
   1   5  18      124.37      124.60     13.18 o 
   2   5  18       68.13       65.83     13.21 o 
   3   5  18      554.83      573.85     25.45 o 
  -7   6  18      647.50      716.95     39.78 o 
  -6   6  18       23.64       25.15     10.10 o 
  -5   6  18        5.93        8.59      8.18 o 
  -4   6  18      173.68      160.26     12.83 o 
  -3   6  18      827.56      844.73     78.69 o 
  -2   6  18      104.40      102.52     11.29 o 
  -1   6  18      289.44      280.91     16.12 o 
   0   6  18       43.43       45.44     13.19 o 
   1   6  18      132.32      101.99     13.86 o 
   2   6  18        0.01       -6.19      7.56 o 
  -7   7  18      629.58      619.45     47.85 o 
  -6   7  18        9.86       -0.17      8.31 o 
  -5   7  18        0.69       -1.01      7.24 o 
  -4   7  18      306.88      341.59     26.95 o 
  -3   7  18       73.68       55.02     12.70 o 
  -2   7  18       81.39       76.28     12.06 o 
  -1   7  18        0.44       -2.38      6.84 o 
   0   7  18       41.20       30.17     11.64 o 
   1   7  18      137.74      119.82     13.91 o 
  -6   8  18       43.04        6.79     11.71 o 
  -5   8  18        3.65        5.45      8.53 o 
  -4   8  18      166.29      177.08     14.88 o 
  -3   8  18        1.78        8.92      7.59 o 
  -2   8  18       26.20       26.61     12.87 o 
  -1   8  18       86.80      104.43     20.78 o 
   0  -8  19        7.26        7.74     18.43 o 
   1  -8  19      385.32      383.48     28.07 o 
   2  -8  19      117.15       91.23     15.12 o 
   3  -8  19       31.95       18.29     11.93 o 
   4  -8  19      114.99       84.24     14.73 o 
   5  -8  19      219.77      202.91     44.14 o 
  -2  -7  19      443.39      451.07     24.01 o 
  -1  -7  19       47.06       26.57     18.43 o 
   0  -7  19       40.13       37.66     14.46 o 
   1  -7  19      690.82      708.25     48.19 o 
   2  -7  19      680.39      649.68     25.53 o 
   3  -7  19       11.23        3.96      8.55 o 
   4  -7  19        5.46        0.16      7.36 o 
   5  -7  19       13.01       15.32     11.48 o 
   6  -7  19      332.95      320.77     21.72 o 
  -3  -6  19       39.03       25.68     11.67 o 
  -2  -6  19     2273.79     2233.64     55.20 o 
  -1  -6  19       20.94       13.80     10.25 o 
   0  -6  19       33.47       31.15     11.06 o 
   1  -6  19      766.90      705.62     24.52 o 
   2  -6  19      983.05     1109.45     29.75 o 
   3  -6  19      540.08      518.26     22.07 o 
   4  -6  19        4.51       -0.17      7.48 o 
   5  -6  19      997.45     1040.87     31.62 o 
   6  -6  19       57.33       41.71     13.89 o 
  -4  -5  19       41.88       27.12     14.27 o 
  -3  -5  19      103.35       95.97     14.18 o 
  -2  -5  19     1158.78     1292.77     73.94 o 
  -1  -5  19      735.09      727.78     23.86 o 
   0  -5  19       10.86       26.24      6.43 o 
   1  -5  19      585.48      569.71     14.68 o 
   2  -5  19       32.15       34.16      7.11 o 
   3  -5  19     1854.38     1876.16     38.87 o 
   4  -5  19       26.73       22.45     10.14 o 
   5  -5  19      331.84      302.22     19.91 o 
   6  -5  19      104.48       96.10     15.71 o 
   7  -5  19      112.35       97.51     15.64 o 
  -5  -4  19      642.89      690.73     26.91 o 
  -4  -4  19      333.30      335.91     37.54 o 
  -3  -4  19      156.52      149.26     13.10 o 
  -2  -4  19       87.46      101.45     10.76 o 
  -1  -4  19     2333.62     2458.96     50.22 o 
   0  -4  19       57.80       40.43      7.17 o 
   1  -4  19       65.39       66.39     10.25 o 
   2  -4  19      121.71      127.08      9.58 o 
   3  -4  19     1683.90     1740.04     36.48 o 
   4  -4  19       12.87        8.17      9.90 o 
   5  -4  19        4.47        4.11      8.91 o 
   6  -4  19      103.45       86.97     13.97 o 
   7  -4  19       60.99       86.55     14.52 o 
  -6  -3  19        5.99       22.61     10.57 o 
  -5  -3  19     1066.62     1123.53     29.94 o 
  -4  -3  19        0.62        5.86      8.40 o 
  -3  -3  19       88.27       86.20     14.28 o 
  -2  -3  19       74.25       80.90     11.65 o 
  -1  -3  19      162.07      154.20     19.83 o 
   0  -3  19      191.23      209.68      9.94 o 
   1  -3  19      420.13      417.89     15.91 o 
   2  -3  19      366.94      360.47     11.96 o 
   3  -3  19        0.40       -1.69      7.01 o 
   4  -3  19       90.95       90.32      8.50 o 
   5  -3  19       34.43       47.08     13.49 o 
   6  -3  19      362.29      344.03     21.91 o 
   7  -3  19      167.96      140.74     16.79 o 
  -6  -2  19        1.15       -3.15      8.12 o 
  -5  -2  19      212.80      197.38     14.25 o 
  -4  -2  19     1112.10     1142.15     48.55 o 
  -3  -2  19        0.45       -1.76      5.81 o 
  -2  -2  19       52.45       50.66      7.35 o 
  -1  -2  19      173.08      167.04      9.61 o 
   0  -2  19      918.23      893.14     25.67 o 
   1  -2  19       52.65       59.14      7.84 o 
   2  -2  19        5.20       22.82      7.07 o 
   3  -2  19     1335.98     1408.51     37.11 o 
   4  -2  19      242.63      253.62     10.69 o 
   5  -2  19      153.39      114.94     15.11 o 
   6  -2  19       31.28       30.14     11.52 o 
   7  -2  19      237.27      250.51     20.82 o 
  -7  -1  19      108.45      116.05     15.51 o 
  -6  -1  19        3.23        9.89      8.77 o 
  -5  -1  19       16.50        0.21      8.00 o 
  -4  -1  19     1125.30     1199.18     28.43 o 
  -3  -1  19        9.50       14.49      5.97 o 
  -2  -1  19      148.82      126.59     12.77 o 
  -1  -1  19     3903.01     3931.09     97.85 o 
   0  -1  19      170.18      160.35     12.38 o 
   1  -1  19      160.90      169.49      9.70 o 
   2  -1  19       91.29      104.25      8.87 o 
   3  -1  19     2142.77     2162.42     42.09 o 
   4  -1  19       32.49       26.17      7.26 o 
   5  -1  19        2.11        1.60      7.27 o 
   6  -1  19       92.02       75.79     15.73 o 
  -7   0  19       20.66       13.97     10.35 o 
  -6   0  19       14.69        9.32      9.11 o 
  -5   0  19      690.65      630.99     28.97 o 
  -4   0  19       60.64       68.81      7.66 o 
  -3   0  19      780.49      832.39     23.03 o 
  -2   0  19        3.43        9.54     12.27 o 
  -1   0  19     3896.83     3734.81     61.08 o 
   0   0  19     1430.24     1333.08     40.53 o 
   1   0  19      310.29      320.86     12.83 o 
   2   0  19      211.02      207.50     10.99 o 
   3   0  19      115.61      103.13      8.80 o 
   4   0  19       77.34       51.04     11.83 o 
   5   0  19        0.41        0.56      8.16 o 
   6   0  19      213.11      190.96     18.05 o 
  -7   1  19      950.68      980.20     28.69 o 
  -6   1  19       46.76       36.82     16.08 o 
  -5   1  19      419.38      413.46     21.01 o 
  -4   1  19       74.03       63.72     13.72 o 
  -3   1  19       34.80       32.20      7.12 o 
  -2   1  19       55.29       54.11      7.05 o 
  -1   1  19      658.57      685.87     17.21 o 
   0   1  19     1602.35     1596.30     93.50 o 
   1   1  19      195.78      209.76     41.68 o 
   2   1  19      601.72      651.84     44.72 o 
   3   1  19      188.50      171.78      9.86 o 
   4   1  19      275.46      254.25     24.99 o 
   5   1  19       24.35       30.55     11.46 o 
   6   1  19       34.02       32.08     11.49 o 
  -7   2  19      287.20      265.01     24.31 o 
  -6   2  19      160.64      125.46     12.80 o 
  -5   2  19        8.39       -2.09      6.84 o 
  -4   2  19      114.25      133.21      8.41 o 
  -3   2  19        9.46        2.42      9.24 o 
  -2   2  19       71.92       56.15      7.02 o 
  -1   2  19       61.69       52.31      6.80 o 
   0   2  19      649.54      680.53     33.23 o 
   1   2  19       93.95       92.98      8.48 o 
   2   2  19        0.66       11.99      5.81 o 
   3   2  19      195.39      174.83     15.60 o 
   4   2  19      162.32      170.59     29.02 o 
   5   2  19        0.56        6.24      7.62 o 
  -8   3  19      159.77      173.32     26.22 o 
  -7   3  19        8.79       -4.36      7.92 o 
  -6   3  19       62.45       47.02     15.63 o 
  -5   3  19      509.22      529.62     18.73 o 
  -4   3  19      187.78      219.22      9.89 o 
  -3   3  19      439.95      467.71     13.26 o 
  -2   3  19      235.04      222.29     10.81 o 
  -1   3  19      198.34      199.92     10.14 o 
   0   3  19       63.74       61.07      9.19 o 
   1   3  19       96.05       88.83      9.47 o 
   2   3  19      125.31      121.85     24.42 o 
   3   3  19      375.03      336.98     20.20 o 
   4   3  19       67.13       38.03     17.25 o 
  -8   4  19      252.96      282.01     30.03 o 
  -7   4  19       94.16       53.86     16.80 o 
  -6   4  19        1.03       -3.10      6.97 o 
  -5   4  19        8.30        9.05      8.48 o 
  -4   4  19       29.25       25.18      5.78 o 
  -3   4  19      919.90      976.73     35.59 o 
  -2   4  19       74.27       82.82      7.82 o 
  -1   4  19      524.81      547.83     14.02 o 
   0   4  19      389.29      430.24     12.36 o 
   1   4  19      295.35      333.60     17.19 o 
   2   4  19      115.04       90.60     13.73 o 
   3   4  19        0.38        1.33      9.80 o 
   4   4  19      583.71      576.73     45.55 o 
  -7   5  19      708.13      705.51     25.44 o 
  -6   5  19      132.73      131.22     13.45 o 
  -5   5  19        0.41       15.34      6.64 o 
  -4   5  19       87.84       63.09     12.80 o 
  -3   5  19      646.01      656.84     23.03 o 
  -2   5  19      195.64      201.56     13.70 o 
  -1   5  19        2.82       -6.35      6.35 o 
   0   5  19     1279.43     1366.89     53.93 o 
   1   5  19        2.41       -5.73      6.21 o 
   2   5  19      142.04      123.98     14.92 o 
   3   5  19      125.11      122.78     15.09 o 
  -7   6  19      417.73      383.58     36.98 o 
  -6   6  19      807.19      901.85     61.42 o 
  -5   6  19        0.90       -3.64      7.68 o 
  -4   6  19      747.66      780.48     43.26 o 
  -3   6  19      169.73      177.57     14.06 o 
  -2   6  19      796.31      808.78     25.80 o 
  -1   6  19        1.06        1.64      7.27 o 
   0   6  19      332.14      333.24     28.74 o 
   1   6  19      231.54      214.29     17.17 o 
   2   6  19       40.73        0.12     29.63 o 
  -6   7  19      549.39      598.11     24.39 o 
  -5   7  19        1.47        0.90      7.94 o 
  -4   7  19      128.11      131.11     20.00 o 
  -3   7  19      222.36      226.56     16.85 o 
  -2   7  19      114.53      123.31     27.06 o 
  -1   7  19       49.06       61.70     12.21 o 
   0   7  19       22.06        8.46      9.43 o 
  -5   8  19       27.71       21.89     10.74 o 
  -4   8  19        3.17        0.68      7.91 o 
  -3   8  19       72.79       45.70     26.72 o 
  -2   8  19      125.07      149.07     15.58 o 
   1  -8  20       20.38       13.32     14.51 o 
   2  -8  20      255.71      263.64     18.06 o 
   3  -8  20        1.06       17.55      9.70 o 
   4  -8  20        3.86       -6.07      7.32 o 
  -1  -7  20      361.24      371.12     52.49 o 
   0  -7  20        1.18       -5.01      6.36 o 
   1  -7  20      134.21      160.45     18.54 o 
   2  -7  20        5.14       10.07      8.50 o 
   3  -7  20      418.90      444.18     25.94 o 
   4  -7  20       37.58       40.81     10.94 o 
   5  -7  20      313.20      274.54     20.08 o 
  -3  -6  20       18.51        9.01     19.10 o 
  -2  -6  20       35.92        9.41     12.04 o 
  -1  -6  20     1448.97     1430.83     34.36 o 
   0  -6  20      155.86      127.49     16.19 o 
   1  -6  20      529.79      564.94     22.74 o 
   2  -6  20      909.07      846.18     27.22 o 
   3  -6  20      384.56      408.17     23.70 o 
   4  -6  20       80.29       61.09     16.04 o 
   5  -6  20        3.39       -0.77      8.58 o 
   6  -6  20      452.96      467.58     23.92 o 
  -4  -5  20        1.01       -3.75     11.09 o 
  -3  -5  20       65.00       73.72     12.00 o 
  -2  -5  20      393.28      413.65     19.65 o 
  -1  -5  20      714.84      730.99     29.14 o 
   0  -5  20      694.67      721.87     24.37 o 
   1  -5  20        1.45        2.32      7.70 o 
   2  -5  20     1143.29     1076.51     54.49 o 
   3  -5  20       54.66       45.05     11.55 o 
   4  -5  20      442.07      436.41     20.16 o 
   5  -5  20       15.34        4.21     10.32 o 
   6  -5  20      249.28      259.89     19.28 o 
  -5  -4  20       68.50       64.16     13.70 o 
  -4  -4  20      344.40      320.98     18.93 o 
  -3  -4  20      299.45      329.18     30.48 o 
  -2  -4  20       90.57       92.60     24.87 o 
  -1  -4  20       48.62       40.07      6.69 o 
   0  -4  20     1273.82     1305.56     59.88 o 
   1  -4  20      294.83      314.68     33.50 o 
   2  -4  20      409.32      452.73     13.34 o 
   3  -4  20      784.98      792.72     25.12 o 
   4  -4  20      251.23      251.81     16.42 o 
   5  -4  20       20.97        7.35      9.31 o 
   6  -4  20        5.21        1.98      8.69 o 
  -5  -3  20      157.80      164.23     22.24 o 
  -4  -3  20      526.28      527.17     22.03 o 
  -3  -3  20       54.20       35.26     11.40 o 
  -2  -3  20      485.89      457.48     13.15 o 
  -1  -3  20      262.11      275.37     11.01 o 
   0  -3  20     1250.74     1285.99     34.23 o 
   1  -3  20        1.22       -1.00      6.40 o 
   2  -3  20      204.76      202.15     10.70 o 
   3  -3  20     1016.19     1118.42     30.00 o 
   4  -3  20        4.82        6.19      8.34 o 
   5  -3  20        7.81        2.24      7.40 o 
   6  -3  20       81.74       51.08     18.15 o 
  -6  -2  20       25.57        3.27     15.96 o 
  -5  -2  20      231.43      229.02     16.46 o 
  -4  -2  20      835.31      886.44     47.47 o 
  -3  -2  20      781.80      784.46     22.92 o 
  -2  -2  20      592.97      574.84     35.08 o 
  -1  -2  20      771.62      912.75     60.70 o 
   0  -2  20      122.03      120.17      9.91 o 
   1  -2  20       25.06       45.13      7.00 o 
   2  -2  20        5.97        8.41      6.40 o 
   3  -2  20      263.70      259.15     26.89 o 
   4  -2  20      911.76      873.53     25.36 o 
   5  -2  20       11.53        4.50      9.03 o 
   6  -2  20       24.37       26.97     11.38 o 
  -6  -1  20       10.22       17.24     12.55 o 
  -5  -1  20      645.48      648.60     43.48 o 
  -4  -1  20      347.37      337.96     37.09 o 
  -3  -1  20      686.60      735.99     20.14 o 
  -2  -1  20      239.62      217.66     16.64 o 
  -1  -1  20      605.06      667.43     27.24 o 
   0  -1  20     2825.94     2818.18     59.63 o 
   1  -1  20        4.11        6.41      8.46 o 
   2  -1  20       47.72       49.76      7.95 o 
   3  -1  20      388.52      372.96     12.59 o 
   4  -1  20      864.17      890.67     26.14 o 
   5  -1  20       52.94       47.48     10.90 o 
   6  -1  20        1.92        6.58      9.50 o 
  -7   0  20      457.20      438.86     22.90 o 
  -6   0  20      661.11      680.36     23.69 o 
  -5   0  20       11.37        8.98      9.36 o 
  -4   0  20     3434.42     3438.91    114.34 o 
  -3   0  20      151.09      141.63     26.78 o 
  -2   0  20      865.04      884.00     53.53 o 
  -1   0  20      148.30      164.55     15.74 o 
   0   0  20     1500.09     1447.77     40.60 o 
   1   0  20      216.19      187.88     10.10 o 
   2   0  20      129.79      124.02      9.50 o 
   3   0  20      657.15      657.85     21.97 o 
   4   0  20       32.83        4.14     12.54 o 
   5   0  20      172.48      206.60     44.93 o 
   6   0  20       36.25       36.05     12.08 o 
  -7   1  20       24.17       23.12     14.34 o 
  -6   1  20     1233.71     1230.38     30.36 o 
  -5   1  20       58.72       27.72     16.24 o 
  -4   1  20     1338.00     1335.67     32.02 o 
  -3   1  20        5.18        2.85      4.95 o 
  -2   1  20     2124.43     2184.89     91.85 o 
  -1   1  20      127.64      114.32      9.63 o 
   0   1  20      358.14      331.85     12.16 o 
   1   1  20      754.65      732.30     27.24 o 
   2   1  20       27.71       14.59     12.66 o 
   3   1  20       15.89       19.38      9.29 o 
   4   1  20      234.39      198.23     16.01 o 
   5   1  20       57.19       65.96     22.01 o 
  -7   2  20      394.11      382.11     20.96 o 
  -6   2  20      546.75      553.70     41.74 o 
  -5   2  20       38.45       35.39     19.16 o 
  -4   2  20      180.10      167.53      9.51 o 
  -3   2  20      779.83      765.29     25.54 o 
  -2   2  20       18.63       10.92      6.34 o 
  -1   2  20        4.92       13.94      6.71 o 
   0   2  20      463.08      457.45     13.79 o 
   1   2  20      405.01      397.38     13.90 o 
   2   2  20        0.92       -1.78      6.13 o 
   3   2  20       44.30       32.73     14.90 o 
   4   2  20      322.81      277.57     19.71 o 
   5   2  20        0.96       14.60      8.82 o 
  -7   3  20      645.51      750.16     27.18 o 
  -6   3  20        5.70       15.48      7.79 o 
  -5   3  20      245.38      235.29     19.22 o 
  -4   3  20      255.48      251.30     12.60 o 
  -3   3  20       12.73        8.53      6.32 o 
  -2   3  20      476.08      458.20     14.57 o 
  -1   3  20      252.21      236.59     18.04 o 
   0   3  20      722.01      825.71     25.47 o 
   1   3  20       59.67       59.39     11.07 o 
   2   3  20      170.24      139.45     15.12 o 
   3   3  20       24.12       27.81     11.65 o 
   4   3  20      335.42      346.43     21.43 o 
  -7   4  20      363.30      358.76     31.15 o 
  -6   4  20      905.65      940.70     56.83 o 
  -5   4  20        9.44       12.72      8.12 o 
  -4   4  20      137.10      149.57     12.86 o 
  -3   4  20        7.43        6.18      7.39 o 
  -2   4  20     1006.28     1068.38     27.83 o 
  -1   4  20        0.26       -5.01      6.93 o 
   0   4  20      194.94      188.11     13.46 o 
   1   4  20      219.29      211.99     15.94 o 
   2   4  20       77.22       55.96     15.66 o 
   3   4  20        7.14        2.70      7.89 o 
  -7   5  20        5.39       -2.85      8.81 o 
  -6   5  20      703.22      676.80     62.71 o 
  -5   5  20      513.00      542.39     21.66 o 
  -4   5  20      102.36       91.66     19.66 o 
  -3   5  20      557.03      575.26     20.58 o 
  -2   5  20        8.66        5.28      8.29 o 
  -1   5  20      310.60      318.89     27.90 o 
   0   5  20      204.84      220.99     21.57 o 
   1   5  20      717.55      817.93     27.30 o 
   2   5  20       89.40       72.74     12.17 o 
  -7   6  20      266.62      266.28     40.50 o 
  -6   6  20      371.50      366.15     20.68 o 
  -5   6  20      837.49      849.07     27.18 o 
  -4   6  20        0.91        5.08      9.26 o 
  -3   6  20      886.19      878.71     27.06 o 
  -2   6  20      545.46      549.07     23.09 o 
  -1   6  20      333.19      348.22     18.54 o 
   0   6  20       17.55       18.09     10.79 o 
   1   6  20       67.67       45.47     13.84 o 
  -6   7  20       38.51       33.34     11.89 o 
  -5   7  20      508.67      523.88     23.69 o 
  -4   7  20       43.93       49.80     11.62 o 
  -3   7  20      296.48      301.02     34.12 o 
  -2   7  20      309.40      326.87     18.97 o 
  -1   7  20      120.28       72.25     16.47 o 
   0   7  20       36.82       44.86     11.66 o 
  -4   8  20        3.30       -1.66      8.74 o 
  -3   8  20        7.73       -1.10      7.79 o 
   2  -8  21        5.58        8.84     10.81 o 
   3  -8  21      398.25      406.66     23.69 o 
  -1  -7  21      108.73      110.07     17.54 o 
   0  -7  21      194.48      202.89     18.53 o 
   1  -7  21        2.24       -2.09     10.81 o 
   2  -7  21      207.11      182.45     40.89 o 
   3  -7  21      152.19      158.16     15.16 o 
   4  -7  21       63.96       56.57     13.77 o 
   5  -7  21       12.86       28.95     13.09 o 
  -2  -6  21      126.57      107.74     14.98 o 
  -1  -6  21        1.70       -0.04     11.48 o 
   0  -6  21      656.76      661.39     32.73 o 
   1  -6  21        8.31       14.01      9.09 o 
   2  -6  21       65.40       60.73     11.54 o 
   3  -6  21      142.40      159.08     20.33 o 
   4  -6  21      305.77      301.92     18.78 o 
   5  -6  21       19.07       31.36     10.06 o 
   6  -6  21        0.15       -8.92      8.92 o 
  -3  -5  21       87.01       81.81     13.80 o 
  -2  -5  21       16.37       10.21     11.71 o 
  -1  -5  21      429.49      392.60     44.09 o 
   0  -5  21      395.20      381.47     36.53 o 
   1  -5  21       28.31        8.01      9.28 o 
   2  -5  21       51.95       49.91     10.75 o 
   3  -5  21      541.09      633.46     23.65 o 
   4  -5  21        2.65        2.06      8.16 o 
   5  -5  21       52.76       71.89     23.58 o 
   6  -5  21      118.52      117.67     15.25 o 
  -4  -4  21       17.63        5.33      8.96 o 
  -3  -4  21      434.08      424.17     19.27 o 
  -2  -4  21        0.21       -0.39      7.96 o 
  -1  -4  21      372.48      406.43     18.78 o 
   0  -4  21      149.40      137.52     12.54 o 
   1  -4  21      221.48      227.77     17.87 o 
   2  -4  21      115.97      138.11     13.30 o 
   3  -4  21      275.75      251.22     17.16 o 
   4  -4  21      384.99      373.98     29.47 o 
   5  -4  21        0.65        2.27      9.21 o 
   6  -4  21      110.00      115.26     16.42 o 
  -5  -3  21       52.42       41.34     11.64 o 
  -4  -3  21       80.88       83.75     20.50 o 
  -3  -3  21      911.72      940.82     26.66 o 
  -2  -3  21      474.15      498.70     20.60 o 
  -1  -3  21        1.08       -5.48      5.48 o 
   0  -3  21      591.52      646.95     51.61 o 
   1  -3  21      695.37      677.00     15.61 o 
   2  -3  21       28.47       31.07      7.03 o 
   3  -3  21       36.79       26.28      9.41 o 
   4  -3  21      411.69      445.08     20.48 o 
   5  -3  21        0.87       -3.03      8.04 o 
   6  -3  21       52.12       41.67     22.35 o 
  -6  -2  21      125.34      109.45     15.84 o 
  -5  -2  21      168.91      182.99     45.04 o 
  -4  -2  21      637.19      675.81     23.39 o 
  -3  -2  21      326.47      329.27     17.43 o 
  -2  -2  21       14.52        9.33      5.43 o 
  -1  -2  21       77.83       83.31     14.40 o 
   0  -2  21     1344.30     1268.75     33.11 o 
   1  -2  21      157.95      160.72     13.00 o 
   2  -2  21      228.52      241.24     17.70 o 
   3  -2  21      136.42      131.43     13.87 o 
   4  -2  21      257.66      255.08     17.33 o 
   5  -2  21      136.85      128.11     15.05 o 
   6  -2  21      149.43      136.30     17.48 o 
  -6  -1  21      363.19      356.48     20.71 o 
  -5  -1  21      155.63      171.16     14.20 o 
  -4  -1  21      767.84      821.64     47.75 o 
  -3  -1  21      438.29      394.93     11.75 o 
  -2  -1  21        8.76       15.84      6.43 o 
  -1  -1  21      187.69      157.98      9.61 o 
   0  -1  21     1966.19     2059.10     43.98 o 
   1  -1  21     1103.49     1107.31     31.47 o 
   2  -1  21      119.54      143.03      9.03 o 
   3  -1  21      230.52      219.06     29.07 o 
   4  -1  21      262.45      281.55     31.26 o 
   5  -1  21      274.51      261.58     18.80 o 
   6  -1  21       14.90        3.59     10.48 o 
  -6   0  21      353.55      346.36     19.67 o 
  -5   0  21      694.59      683.33     23.37 o 
  -4   0  21       82.76       68.50     10.27 o 
  -3   0  21     2816.53     2856.28     76.40 o 
  -2   0  21       23.65       12.70      6.63 o 
  -1   0  21       26.89       29.03      7.01 o 
   0   0  21      120.63      122.28     43.30 o 
   1   0  21      448.49      466.77     13.61 o 
   2   0  21        1.62        6.96      8.91 o 
   3   0  21       16.07       13.51      9.19 o 
   4   0  21      608.46      605.03     43.03 o 
   5   0  21       79.25       85.90     26.27 o 
  -7   1  21      469.73      424.03     22.99 o 
  -6   1  21       42.39        8.70     18.65 o 
  -5   1  21      476.52      514.19     20.70 o 
  -4   1  21      157.56      140.15     21.90 o 
  -3   1  21     1736.94     1715.94     41.45 o 
  -2   1  21     1713.41     1753.03     47.56 o 
  -1   1  21      823.89      787.43     17.94 o 
   0   1  21      577.33      578.43     14.44 o 
   1   1  21       17.26       12.75      6.77 o 
   2   1  21      455.12      468.05     19.97 o 
   3   1  21        5.18        6.06      8.47 o 
   4   1  21        2.97       11.26      9.23 o 
   5   1  21       53.71       61.92     15.10 o 
  -7   2  21        1.81       -1.92      8.30 o 
  -6   2  21      601.88      597.15     23.93 o 
  -5   2  21      142.06      129.67     12.12 o 
  -4   2  21      433.15      440.28     18.47 o 
  -3   2  21       14.66       12.97      7.34 o 
  -2   2  21     1585.02     1654.47     55.91 o 
  -1   2  21      132.37      114.80      8.87 o 
   0   2  21      392.00      359.97     13.38 o 
   1   2  21      834.24      829.15     33.57 o 
   2   2  21      136.12      135.88     26.66 o 
   3   2  21      141.11      136.90     13.97 o 
   4   2  21        0.31       -5.45      8.98 o 
  -7   3  21       66.28       34.26     12.40 o 
  -6   3  21      964.91      993.84     29.15 o 
  -5   3  21      120.30      128.31     13.26 o 
  -4   3  21       95.89       95.40     13.13 o 
  -3   3  21       21.81       25.75      5.60 o 
  -2   3  21     1218.59     1185.41     37.67 o 
  -1   3  21      677.60      703.33     15.57 o 
   0   3  21      294.48      284.31     31.71 o 
   1   3  21      306.16      340.62     17.07 o 
   2   3  21       35.05       44.95     23.64 o 
   3   3  21       67.30       73.58     12.63 o 
   4   3  21       47.96       42.77     13.49 o 
  -7   4  21       52.86       28.45     11.96 o 
  -6   4  21      176.13      183.49     15.94 o 
  -5   4  21     1294.93     1265.51     30.80 o 
  -4   4  21       31.45       24.11     12.54 o 
  -3   4  21      477.89      456.01     19.65 o 
  -2   4  21       35.03       25.93     11.37 o 
  -1   4  21      660.96      648.77     22.62 o 
   0   4  21        0.09        5.27      7.57 o 
   1   4  21      161.90      136.55     27.00 o 
   2   4  21      439.10      486.69     23.15 o 
   3   4  21        0.20       -0.29      8.04 o 
  -7   5  21      101.66       86.04     13.95 o 
  -6   5  21       57.34       38.90     12.63 o 
  -5   5  21     1080.89     1128.93     30.32 o 
  -4   5  21      157.88      151.50     14.98 o 
  -3   5  21      256.85      270.89     15.49 o 
  -2   5  21      738.24      805.26     24.56 o 
  -1   5  21       29.75       19.26     16.58 o 
   0   5  21       24.26       19.92     10.12 o 
   1   5  21       11.85       -7.08      8.12 o 
   2   5  21      355.27      339.83     23.57 o 
  -6   6  21      705.50      683.49     50.10 o 
  -5   6  21       25.93       23.44      9.86 o 
  -4   6  21      468.92      464.22     22.01 o 
  -3   6  21        0.07        1.08      8.00 o 
  -2   6  21      273.46      244.30     18.93 o 
  -1   6  21      123.30       89.99     13.50 o 
   0   6  21      140.36      155.83     14.95 o 
   1   6  21        1.34        7.97      7.92 o 
  -5   7  21       37.86        3.95     11.73 o 
  -4   7  21       95.93       82.60     12.50 o 
  -3   7  21       14.85       16.33      8.75 o 
  -2   7  21        1.41       11.79      8.61 o 
  -1   7  21      393.98      348.53     22.18 o 
   0  -7  22      182.37      168.75     18.12 o 
   1  -7  22      329.49      324.98     22.57 o 
   2  -7  22        0.08        2.02      7.96 o 
   3  -7  22      281.87      261.49     19.68 o 
   4  -7  22       28.00       19.17     12.41 o 
  -2  -6  22        3.28       -1.72      8.85 o 
  -1  -6  22      359.57      354.28     20.15 o 
   0  -6  22       89.57       72.91     14.03 o 
   1  -6  22      750.26      789.09     27.45 o 
   2  -6  22       20.10       -4.76      8.86 o 
   3  -6  22       14.22        9.58     10.65 o 
   4  -6  22      176.13      192.40     35.46 o 
   5  -6  22       19.99       16.51     14.28 o 
  -3  -5  22      428.73      410.77     21.74 o 
  -2  -5  22      168.12      138.89     16.41 o 
  -1  -5  22       13.76        8.00     10.01 o 
   0  -5  22      342.82      396.10     19.05 o 
   1  -5  22      176.16      175.78     16.20 o 
   2  -5  22        3.00        2.88      8.28 o 
   3  -5  22      447.70      448.91     31.71 o 
   4  -5  22      439.57      422.70     22.53 o 
   5  -5  22      178.50      166.68     17.86 o 
  -4  -4  22      324.96      348.52     20.17 o 
  -3  -4  22       11.85       -2.49      9.41 o 
  -2  -4  22      677.72      720.85     60.97 o 
  -1  -4  22        2.97       11.84      7.98 o 
   0  -4  22      539.68      555.08     20.80 o 
   1  -4  22       42.25       43.62      9.90 o 
   2  -4  22       39.69       34.13     10.13 o 
   3  -4  22        1.89        2.00      8.23 o 
   4  -4  22      131.34      104.30     14.69 o 
   5  -4  22      175.72      163.29     16.56 o 
   6  -4  22       56.36       73.89     18.54 o 
  -5  -3  22        0.78       -4.07      9.10 o 
  -4  -3  22       31.46       13.59     10.77 o 
  -3  -3  22      102.13      139.91     12.83 o 
  -2  -3  22     1275.26     1307.96     58.64 o 
  -1  -3  22      382.40      420.37     22.63 o 
   0  -3  22      255.16      233.63     14.21 o 
   1  -3  22     1483.55     1524.12     31.66 o 
   2  -3  22      217.23      174.71     14.40 o 
   3  -3  22        1.86       10.51     11.82 o 
   4  -3  22       67.82       82.50     12.14 o 
   5  -3  22      135.06      148.21     15.48 o 
   6  -3  22       19.97       12.27     11.68 o 
  -5  -2  22      177.95      172.80     16.48 o 
  -4  -2  22       80.70       83.62     16.64 o 
  -3  -2  22      655.44      656.36     22.23 o 
  -2  -2  22       67.82       63.37     10.32 o 
  -1  -2  22        2.75       -0.30      5.66 o 
   0  -2  22        8.09       -0.44      8.31 o 
   1  -2  22     2327.91     2355.54     94.10 o 
   2  -2  22      541.95      530.78     22.58 o 
   3  -2  22        0.20        7.16      8.47 o 
   4  -2  22      344.05      299.79     19.72 o 
   5  -2  22        2.49        2.68      8.70 o 
   6  -2  22        1.74       -0.62      9.44 o 
  -6  -1  22       64.51       45.77     17.11 o 
  -5  -1  22      350.03      311.11     18.94 o 
  -4  -1  22       63.66       47.79     14.12 o 
  -3  -1  22      391.50      377.56     18.17 o 
  -2  -1  22     1380.66     1342.85     46.65 o 
  -1  -1  22      293.31      282.45     18.71 o 
   0  -1  22        6.97       -5.88      5.88 o 
   1  -1  22      480.69      482.71     15.91 o 
   2  -1  22      636.12      628.88     26.62 o 
   3  -1  22        4.94       -6.77      6.84 o 
   4  -1  22      443.00      448.21     22.57 o 
   5  -1  22       64.48       77.33     13.86 o 
  -6   0  22     1015.42     1000.21     36.77 o 
  -5   0  22      104.33       81.01     12.83 o 
  -4   0  22        0.37       -1.00      7.33 o 
  -3   0  22       56.46       27.83     14.62 o 
  -2   0  22     1147.00     1113.78     73.72 o 
  -1   0  22       13.74        2.68      8.23 o 
   0   0  22        4.77       12.64      6.06 o 
   1   0  22        2.70       -7.62      7.62 o 
   2   0  22      530.45      551.19     21.67 o 
   3   0  22       54.64       37.59     12.09 o 
   4   0  22        1.16       -9.37     10.75 o 
   5   0  22      101.52      104.60     15.17 o 
  -6   1  22      715.34      723.61     25.33 o 
  -5   1  22      260.99      243.93     17.70 o 
  -4   1  22        3.70        5.89      7.48 o 
  -3   1  22      369.42      398.60     19.67 o 
  -2   1  22      525.98      535.74     13.51 o 
  -1   1  22     1839.30     1934.20     67.65 o 
   0   1  22       10.37       -0.12      7.51 o 
   1   1  22      413.32      411.30     26.22 o 
   2   1  22       24.62       17.05      9.82 o 
   3   1  22      187.44      175.71     15.24 o 
   4   1  22        0.15       -7.38      7.38 o 
   5   1  22      150.01      106.59     29.46 o 
  -7   2  22        9.31       15.59      9.86 o 
  -6   2  22       87.74       85.12     11.93 o 
  -5   2  22      694.68      732.85     25.39 o 
  -4   2  22        0.90        8.92      7.12 o 
  -3   2  22        9.28        1.71      9.35 o 
  -2   2  22       49.34       44.79      7.30 o 
  -1   2  22     1877.12     1852.14     35.21 o 
   0   2  22       11.62        8.45      8.12 o 
   1   2  22      251.93      252.76     16.74 o 
   2   2  22       96.82      114.41     13.11 o 
   3   2  22       65.26       34.34     11.06 o 
   4   2  22       38.74        8.22     10.67 o 
  -7   3  22        1.93        9.09      9.22 o 
  -6   3  22       30.56       15.54     11.15 o 
  -5   3  22      883.09      926.75     26.31 o 
  -4   3  22      800.62      816.49     25.51 o 
  -3   3  22      341.65      315.72     17.75 o 
  -2   3  22      127.79      119.77     11.80 o 
  -1   3  22     1054.59     1048.25     26.91 o 
   0   3  22      102.37       75.42     13.58 o 
   1   3  22        2.21        4.37      7.19 o 
   2   3  22      206.77      225.43     16.79 o 
   3   3  22        2.22        1.76      8.61 o 
  -7   4  22        1.97       -1.04      8.55 o 
  -6   4  22       31.73       14.51     11.09 o 
  -5   4  22       34.14       35.85      9.66 o 
  -4   4  22      546.00      589.32     30.54 o 
  -3   4  22       46.69       23.64     13.89 o 
  -2   4  22      495.54      544.24     21.39 o 
  -1   4  22      144.09      169.62     13.74 o 
   0   4  22        7.19       14.30     13.11 o 
   1   4  22       14.95       11.06      9.31 o 
   2   4  22      299.65      300.88     20.15 o 
  -6   5  22        5.20        6.59      9.87 o 
  -5   5  22      205.39      200.41     16.41 o 
  -4   5  22      524.47      528.94     22.13 o 
  -3   5  22       47.33       47.50     11.07 o 
  -2   5  22      162.02      144.87     13.38 o 
  -1   5  22      918.42      933.36     29.27 o 
   0   5  22       44.02       29.65     13.71 o 
   1   5  22        9.58        5.27      8.16 o 
  -6   6  22       83.97      104.09     38.59 o 
  -5   6  22      801.27      901.77     35.98 o 
  -4   6  22        0.41       -4.16      8.02 o 
  -3   6  22      106.24       91.72     13.96 o 
  -2   6  22        2.70       10.04      8.28 o 
  -1   6  22      293.02      269.47     17.86 o 
   0   6  22       36.36       26.31     10.26 o 
  -4   7  22      276.58      285.40     19.99 o 
  -3   7  22        7.37       -4.11      8.16 o 
  -2   7  22       48.75       41.55     15.88 o 
   1  -7  23      121.41       98.44     42.52 o 
   2  -7  23      188.05      180.44     27.39 o 
   3  -7  23       23.84        7.10     12.27 o 
  -1  -6  23        7.29        6.09      9.73 o 
   0  -6  23       67.72       73.24     13.30 o 
   1  -6  23       73.40       80.08     24.03 o 
   2  -6  23      369.51      349.60     20.68 o 
   3  -6  23       17.76       -1.70      8.95 o 
   4  -6  23       20.67       18.19     11.89 o 
  -2  -5  23      527.09      522.29     76.09 o 
  -1  -5  23       15.88       25.35     11.27 o 
   0  -5  23        1.62       -7.06      7.06 o 
   1  -5  23      993.65     1043.75     30.04 o 
   2  -5  23      112.71       76.69     17.03 o 
   3  -5  23      166.03      169.14     18.21 o 
   4  -5  23       93.49       99.91     20.11 o 
   5  -5  23      708.29      733.94     29.21 o 
  -3  -4  23      409.96      416.23     21.59 o 
  -2  -4  23       55.31       41.42     20.72 o 
  -1  -4  23      781.06      788.91     30.88 o 
   0  -4  23        3.64        0.90     14.39 o 
   1  -4  23      659.98      731.32     41.02 o 
   2  -4  23      136.07      151.95     14.93 o 
   3  -4  23      347.16      351.88     20.52 o 
   4  -4  23       16.79        6.63      9.76 o 
   5  -4  23      138.97      127.23     17.25 o 
  -4  -3  23       48.04       54.20     12.54 o 
  -3  -3  23      585.74      585.89     30.43 o 
  -2  -3  23      952.99      888.46     37.05 o 
  -1  -3  23      297.97      310.47     17.30 o 
   0  -3  23       44.27       31.79     12.86 o 
   1  -3  23        6.25        2.53      7.73 o 
   2  -3  23      798.88      845.01     43.99 o 
   3  -3  23      214.17      234.81     43.47 o 
   4  -3  23        5.03        8.55      9.19 o 
   5  -3  23       45.66       57.14     13.90 o 
  -5  -2  23      289.93      270.18     20.68 o 
  -4  -2  23      187.18      161.56     16.69 o 
  -3  -2  23       84.81       87.08     23.19 o 
  -2  -2  23     1171.39     1235.52     85.71 o 
  -1  -2  23      175.01      174.26     15.56 o 
   0  -2  23       56.01       67.66     19.21 o 
   1  -2  23      128.69      136.68     14.48 o 
   2  -2  23     1116.64     1147.17     52.64 o 
   3  -2  23      223.74      187.20     16.69 o 
   4  -2  23      123.55       69.37     13.72 o 
   5  -2  23      380.78      390.09     23.60 o 
  -5  -1  23      351.57      366.32     20.66 o 
  -4  -1  23      319.67      347.98     18.50 o 
  -3  -1  23       35.97       15.61      9.09 o 
  -2  -1  23      250.32      267.60     15.98 o 
  -1  -1  23     1221.84     1317.78     29.49 o 
   0  -1  23       46.03       54.93     12.83 o 
   1  -1  23      212.11      187.04     14.14 o 
   2  -1  23       14.81       -5.35      9.91 o 
   3  -1  23      368.83      396.37     20.33 o 
   4  -1  23        2.27        0.24      9.18 o 
   5  -1  23      179.57      170.16     19.05 o 
  -6   0  23       71.23       50.92     13.05 o 
  -5   0  23     1140.28     1215.38     32.04 o 
  -4   0  23      192.05      174.70     15.33 o 
  -3   0  23      212.39      203.90     14.79 o 
  -2   0  23       52.77       28.40      9.55 o 
  -1   0  23     1675.59     1690.46     33.99 o 
   0   0  23      346.83      302.83     10.77 o 
   1   0  23        0.65        6.10      7.76 o 
   2   0  23      614.56      650.35     24.21 o 
   3   0  23      220.99      241.78     17.59 o 
   4   0  23      183.52      184.88     20.45 o 
   5   0  23        5.31        6.51      9.31 o 
  -6   1  23        8.73        6.53     11.08 o 
  -5   1  23      889.36      966.85     28.11 o 
  -4   1  23       80.19       68.58     11.84 o 
  -3   1  23      103.24      102.38     11.59 o 
  -2   1  23      359.80      354.85     25.38 o 
  -1   1  23        8.17       14.10      9.84 o 
   0   1  23      262.25      276.57     16.05 o 
   1   1  23        2.53        4.08     13.33 o 
   2   1  23      357.19      373.13     20.16 o 
   3   1  23       14.48        4.10     10.32 o 
   4   1  23      189.88      178.34     31.03 o 
  -6   2  23      178.63      182.79     15.57 o 
  -5   2  23       86.87       88.45     14.02 o 
  -4   2  23      862.48      890.41     26.14 o 
  -3   2  23       12.28       -2.06      7.48 o 
  -2   2  23       71.79       68.73     11.36 o 
  -1   2  23      258.50      239.95     27.23 o 
   0   2  23      526.04      545.36     21.59 o 
   1   2  23      311.61      308.64     17.03 o 
   2   2  23      147.85      157.42     15.20 o 
   3   2  23       69.92       83.47     16.86 o 
   4   2  23       93.20       65.98     17.35 o 
  -6   3  23        3.36        8.16     10.98 o 
  -5   3  23       59.95       38.22     13.00 o 
  -4   3  23      117.78      125.82     24.65 o 
  -3   3  23      234.80      215.73     14.48 o 
  -2   3  23       27.42       20.96     11.54 o 
  -1   3  23     1242.32     1207.61     29.93 o 
   0   3  23       12.02       12.09      9.88 o 
   1   3  23        3.51        6.27      7.81 o 
   2   3  23        7.94       -1.27      7.34 o 
   3   3  23      285.01      273.64     21.68 o 
  -6   4  23       35.03       50.48     12.14 o 
  -5   4  23      152.77      128.59     16.37 o 
  -4   4  23        0.14       -6.73      6.73 o 
  -3   4  23      240.96      257.48     68.07 o 
  -2   4  23      160.02      175.01     30.64 o 
  -1   4  23      416.13      402.90     20.00 o 
   0   4  23      721.82      763.03     26.71 o 
   1   4  23        8.41        6.81      8.90 o 
   2   4  23        2.23       -3.84      7.62 o 
  -6   5  23        5.50        7.21      8.89 o 
  -5   5  23       77.66       49.51     12.52 o 
  -4   5  23      577.49      603.28     24.84 o 
  -3   5  23       88.99       63.70     21.29 o 
  -2   5  23       30.31       33.79     10.85 o 
  -1   5  23        7.17        1.58      9.50 o 
   0   5  23      827.09      917.75     30.98 o 
   1   5  23       72.75       75.50     15.67 o 
  -5   6  23        0.12       -6.39      7.67 o 
  -4   6  23      311.33      326.41     20.62 o 
  -3   6  23        0.80        2.11      8.13 o 
  -2   6  23        5.15        6.54      7.78 o 
  -1   6  23       89.81       95.90     13.53 o 
   0  -6  24      160.28      162.04     20.00 o 
   1  -6  24      165.57      173.45     17.14 o 
   2  -6  24       11.28        1.30      7.35 o 
   3  -6  24       40.67       19.29     13.48 o 
   4  -6  24        9.59       18.95      9.07 o 
  -2  -5  24      244.34      214.87     46.50 o 
  -1  -5  24      676.47      706.69     27.49 o 
   0  -5  24       15.71        3.40      9.04 o 
   1  -5  24       38.09       41.56     20.33 o 
   2  -5  24      961.58     1013.71     59.91 o 
   3  -5  24       26.38       17.91     17.64 o 
   4  -5  24      192.93      175.34     46.50 o 
  -3  -4  24        9.34        1.02      8.26 o 
  -2  -4  24      643.43      645.05     25.75 o 
  -1  -4  24       37.34       26.75     11.33 o 
   0  -4  24      509.99      480.44     22.15 o 
   1  -4  24       27.23       32.21     13.39 o 
   2  -4  24      322.58      321.06     18.58 o 
   3  -4  24      280.32      281.82     19.79 o 
   4  -4  24      253.03      224.97     20.98 o 
   5  -4  24      252.06      229.49     25.15 o 
  -4  -3  24      483.06      441.89     23.93 o 
  -3  -3  24        9.35        2.38      8.88 o 
  -2  -3  24      631.16      592.33     23.73 o 
  -1  -3  24      529.50      556.58     22.85 o 
   0  -3  24       24.06        6.92      8.64 o 
   1  -3  24       96.49      100.45     12.34 o 
   2  -3  24      142.24      167.31     14.99 o 
   3  -3  24      311.31      292.79     27.79 o 
   4  -3  24       28.31       18.62     11.63 o 
   5  -3  24       71.31       83.13     34.28 o 
  -4  -2  24       45.75       31.04     13.57 o 
  -3  -2  24       53.16       33.71     15.15 o 
  -2  -2  24      194.93      214.07     23.98 o 
  -1  -2  24      630.84      626.34     42.08 o 
   0  -2  24       26.33       21.06     10.01 o 
   1  -2  24       29.41       26.19      8.65 o 
   2  -2  24      374.60      392.92     19.90 o 
   3  -2  24        1.93        0.25      7.70 o 
   4  -2  24       72.23       48.89     21.17 o 
   5  -2  24       16.42      -13.22     13.22 o 
  -5  -1  24      530.37      530.47     25.07 o 
  -4  -1  24      178.27      180.72     16.98 o 
  -3  -1  24        1.07        5.02      7.12 o 
  -2  -1  24      196.24      176.00     14.96 o 
  -1  -1  24      100.33      104.80     17.70 o 
   0  -1  24      411.03      424.70     18.84 o 
   1  -1  24       28.34        1.02     11.90 o 
   2  -1  24      854.16      917.55     28.25 o 
   3  -1  24       18.34       24.11      9.52 o 
   4  -1  24      321.51      298.40     22.16 o 
  -5   0  24       18.03       18.80     10.77 o 
  -4   0  24      631.92      671.23     28.52 o 
  -3   0  24       63.21       90.93     26.10 o 
  -2   0  24      145.30      126.69     24.48 o 
  -1   0  24      662.62      694.24     25.92 o 
   0   0  24     1229.33     1248.54     50.12 o 
   1   0  24       14.58       11.77      8.77 o 
   2   0  24       25.51       10.41     11.20 o 
   3   0  24      591.14      594.83     28.24 o 
   4   0  24       66.65       37.61     30.70 o 
  -6   1  24      131.91        5.42     62.68 o 
  -5   1  24      322.40      334.28     22.24 o 
  -4   1  24      654.01      627.32     24.24 o 
  -3   1  24        3.77        1.03      6.73 o 
  -2   1  24      151.37      142.36     13.25 o 
  -1   1  24      394.69      415.75     18.49 o 
   0   1  24      262.08      252.75     16.32 o 
   1   1  24      217.29      187.60     16.69 o 
   2   1  24       89.95       80.50     13.28 o 
   3   1  24      386.50      410.03     23.13 o 
   4   1  24       82.38       61.20     19.38 o 
  -6   2  24       47.06       27.38     12.77 o 
  -5   2  24      464.33      508.61     22.05 o 
  -4   2  24        4.25        3.69      8.67 o 
  -3   2  24      203.25      204.85     15.29 o 
  -2   2  24        0.49        5.51      6.44 o 
  -1   2  24      773.93      758.58     26.79 o 
   0   2  24      293.94      276.57     48.91 o 
   1   2  24       48.03       55.67      9.90 o 
   2   2  24       16.48        4.69      9.61 o 
   3   2  24       10.86       -3.12      8.99 o 
  -6   3  24       44.78       42.10     27.05 o 
  -5   3  24      184.50      161.40     16.70 o 
  -4   3  24      855.17      885.04     26.77 o 
  -3   3  24      167.65      163.94     14.42 o 
  -2   3  24       21.57       15.56     10.30 o 
  -1   3  24        1.26        0.26      8.67 o 
   0   3  24      626.88      674.74     29.75 o 
   1   3  24      283.11      275.16     17.46 o 
   2   3  24       54.14       48.25     13.05 o 
  -6   4  24      141.93      126.95     15.53 o 
  -5   4  24       58.31       36.75     13.23 o 
  -4   4  24      998.08     1034.23     57.67 o 
  -3   4  24       30.84       24.63     12.35 o 
  -2   4  24      142.52      121.81     13.19 o 
  -1   4  24        6.89        9.15      8.28 o 
   0   4  24      152.58      140.58     16.54 o 
   1   4  24      267.75      249.12     18.66 o 
  -5   5  24       22.89        8.22     17.53 o 
  -4   5  24      356.70      352.79     20.98 o 
  -3   5  24      361.32      325.91     19.45 o 
  -2   5  24        0.36        1.00      7.41 o 
  -1   5  24        5.17       12.92     10.20 o 
   0   5  24       67.87       65.37     16.15 o 
  -4   6  24       83.22       92.42     15.29 o 
  -3   6  24      107.35      118.72     60.72 o 
  -2   6  24       12.26        8.26      9.75 o 
   1  -6  25        1.28       -8.07      8.32 o 
   2  -6  25      325.09      323.55     21.30 o 
  -1  -5  25      418.58      461.68     24.47 o 
   0  -5  25      456.24      466.27     23.88 o 
   1  -5  25        1.36        8.11     10.28 o 
   2  -5  25       13.31       12.15     10.60 o 
   3  -5  25      357.73      354.64     21.15 o 
   4  -5  25       15.32        5.96     10.03 o 
  -2  -4  25      104.62       69.89     14.81 o 
  -1  -4  25      889.21      855.77     29.64 o 
   0  -4  25       97.68      102.90     18.60 o 
   1  -4  25        8.37        8.08      9.81 o 
   2  -4  25      307.84      308.80     20.11 o 
   3  -4  25      161.11      123.35     18.01 o 
   4  -4  25      289.76      252.72     35.69 o 
  -3  -3  25      400.68      393.81     22.17 o 
  -2  -3  25      340.59      362.25     20.60 o 
  -1  -3  25      287.23      287.29     19.80 o 
   0  -3  25      569.35      615.67     27.51 o 
   1  -3  25        6.41       -1.69     10.70 o 
   2  -3  25      110.26      122.01     19.10 o 
   3  -3  25       18.48        8.79     12.66 o 
   4  -3  25      236.63      247.70     37.87 o 
  -4  -2  25      576.79      536.07     23.72 o 
  -3  -2  25       71.76       84.52     29.69 o 
  -2  -2  25      225.28      247.88     16.67 o 
  -1  -2  25       38.87       20.12     10.78 o 
   0  -2  25      134.27      101.92     15.84 o 
   1  -2  25       52.58       35.53     11.09 o 
   2  -2  25      214.97      217.01     17.93 o 
   3  -2  25      105.07      115.52     18.60 o 
   4  -2  25       19.07       12.19     10.49 o 
  -5  -1  25       89.30       85.80     19.94 o 
  -4  -1  25      600.90      643.72     39.73 o 
  -3  -1  25      171.45      197.48     28.68 o 
  -2  -1  25      197.13      194.43     15.15 o 
  -1  -1  25      606.16      602.89     23.61 o 
   0  -1  25       90.16       73.93     13.29 o 
   1  -1  25      227.40      227.56     33.50 o 
   2  -1  25      131.14      154.56     20.28 o 
   3  -1  25      140.48      126.50     15.13 o 
   4  -1  25       23.68       35.09     12.14 o 
  -5   0  25        8.37        3.21      9.17 o 
  -4   0  25      170.56      203.37     15.52 o 
  -3   0  25      707.39      663.56     24.18 o 
  -2   0  25       84.54       77.75     25.26 o 
  -1   0  25        3.22       15.88      9.00 o 
   0   0  25       18.80       10.38      9.23 o 
   1   0  25      276.47      268.23     25.49 o 
   2   0  25       64.25       47.90     12.47 o 
   3   0  25        9.03        8.99      9.98 o 
   4   0  25       70.04       14.45     26.05 o 
  -5   1  25       18.37        7.39     10.20 o 
  -4   1  25      223.12      220.78     17.65 o 
  -3   1  25      635.68      627.84     23.71 o 
  -2   1  25       18.27       22.62     14.40 o 
  -1   1  25       21.03       23.03      9.25 o 
   0   1  25     1045.42     1108.11     29.95 o 
   1   1  25       18.25       19.54     10.27 o 
   2   1  25       29.76        5.70     13.05 o 
   3   1  25      162.42      158.95     17.25 o 
  -5   2  25      152.59      177.19     16.00 o 
  -4   2  25      256.06      246.33     28.96 o 
  -3   2  25        0.82       -6.71      6.71 o 
  -2   2  25       22.32       16.84     10.52 o 
  -1   2  25       78.29       48.68     14.16 o 
   0   2  25      495.11      484.72     36.53 o 
   1   2  25      235.04      214.56     18.41 o 
   2   2  25        3.17        2.71      8.76 o 
   3   2  25      521.27      506.22     63.87 o 
  -5   3  25        2.30       -7.20      7.20 o 
  -4   3  25      242.81      246.36     17.50 o 
  -3   3  25      735.17      764.61     68.03 o 
  -2   3  25       24.43       28.81     10.01 o 
  -1   3  25       32.20       29.80     18.26 o 
   0   3  25      151.02      142.38     15.59 o 
   1   3  25      259.60      288.53     18.97 o 
   2   3  25      133.10      126.20     15.35 o 
  -5   4  25       41.57       35.80     12.35 o 
  -4   4  25        3.14        3.12      8.38 o 
  -3   4  25     1120.99     1215.73     32.92 o 
  -2   4  25       52.01       32.50     15.29 o 
  -1   4  25       12.07        1.53      8.90 o 
   0   4  25      135.70      135.10     15.89 o 
   1   4  25       59.77       66.09     29.80 o 
  -4   5  25       10.54       12.27     10.57 o 
  -3   5  25      389.87      394.37     26.33 o 
  -2   5  25      149.01      137.50     15.93 o 
  -1   5  25        1.29        2.14      8.78 o 
   0  -5  26      468.31      473.12     23.20 o 
   1  -5  26        9.64       11.19     10.30 o 
   2  -5  26      109.36       91.69     35.07 o 
   3  -5  26       21.68       19.69     10.40 o 
  -2  -4  26        2.57       -3.81      9.47 o 
  -1  -4  26      251.39      253.13     18.57 o 
   0  -4  26      957.76      976.28     30.97 o 
   1  -4  26      295.99      273.20     20.36 o 
   2  -4  26        8.79        6.95     11.20 o 
   3  -4  26      275.72      259.91     20.76 o 
  -3  -3  26      343.64      314.20     20.99 o 
  -2  -3  26       37.20       46.52     11.21 o 
  -1  -3  26      142.81      150.76     30.36 o 
   0  -3  26       72.26       57.33     13.08 o 
   1  -3  26      775.00      798.41     38.72 o 
   2  -3  26       58.55       51.63     16.23 o 
   3  -3  26      396.28      374.60     23.43 o 
   4  -3  26      239.36      203.18     20.67 o 
  -3  -2  26     1516.08     1633.80    104.23 o 
  -2  -2  26        0.96       -2.57      9.70 o 
  -1  -2  26      220.95      213.40     15.68 o 
   0  -2  26      545.59      511.55     23.29 o 
   1  -2  26      327.58      326.82     29.30 o 
   2  -2  26       36.51       26.60     13.03 o 
   3  -2  26      257.94      240.98     19.89 o 
   4  -2  26      142.93      159.36     17.86 o 
  -4  -1  26        2.64       -7.73      9.47 o 
  -3  -1  26      562.88      574.37     24.48 o 
  -2  -1  26      155.43      168.16     15.60 o 
  -1  -1  26        3.91       -0.20      9.51 o 
   0  -1  26      450.24      477.21     21.77 o 
   1  -1  26       50.23       30.36     15.85 o 
   2  -1  26      115.56      104.47     14.94 o 
   3  -1  26       25.34       23.80     11.52 o 
  -4   0  26        6.10       10.59     11.48 o 
  -3   0  26       51.79       33.59     22.69 o 
  -2   0  26      569.78      592.95     23.30 o 
  -1   0  26        9.66        2.40      8.80 o 
   0   0  26       27.23       -2.29      9.86 o 
   1   0  26       10.32        0.45      8.79 o 
   2   0  26        5.07        7.04      9.22 o 
   3   0  26        0.16        0.56      8.62 o 
  -5   1  26        3.13       -0.86      9.93 o 
  -4   1  26       19.89       -4.89      8.90 o 
  -3   1  26      192.00      194.42     22.41 o 
  -2   1  26      139.65      121.88     14.92 o 
  -1   1  26       41.04       16.95     11.45 o 
   0   1  26       10.87        3.13      9.79 o 
   1   1  26      776.85      828.92     52.68 o 
   2   1  26      165.36      159.33     18.87 o 
   3   1  26        0.04        4.47      8.15 o 
  -5   2  26      558.97      541.93     33.11 o 
  -4   2  26       38.42       22.53     10.30 o 
  -3   2  26      581.64      618.88     59.84 o 
  -2   2  26       30.53       40.05     10.98 o 
  -1   2  26      176.09      165.67     15.94 o 
   0   2  26       56.53       49.44     14.27 o 
   1   2  26      488.24      480.50     24.72 o 
   2   2  26      416.30      473.48     34.74 o 
  -5   3  26      743.76      751.16     44.66 o 
  -4   3  26        3.03       -0.85     14.06 o 
  -3   3  26      351.73      362.18     20.04 o 
  -2   3  26      547.41      567.12     25.10 o 
  -1   3  26        0.95       -1.14      8.25 o 
   0   3  26       15.33        4.70     11.03 o 
   1   3  26       90.24       75.33     19.61 o 
  -4   4  26        8.47       -2.55      8.07 o 
  -3   4  26        0.04       -7.22      7.22 o 
  -2   4  26      346.53      339.13     24.59 o 
  -1   4  26       61.46       28.47     12.93 o 
   0   4  26        1.18        0.28      7.11 o 
  -1  -4  27       28.50       24.80     12.10 o 
   0  -4  27       54.48       31.01     12.75 o 
   1  -4  27      463.98      462.45     23.79 o 
   2  -4  27       40.02       25.51     12.20 o 
  -2  -3  27      458.92      490.87     67.85 o 
  -1  -3  27        2.40        7.06     10.12 o 
   0  -3  27      101.99       94.22     14.68 o 
   1  -3  27       90.03       47.97     13.50 o 
   2  -3  27      181.43      177.20     17.15 o 
   3  -3  27       13.28       10.63     11.54 o 
  -3  -2  27       94.58       71.91     15.61 o 
  -2  -2  27      932.06     1003.95     53.41 o 
  -1  -2  27       56.40       61.43     13.12 o 
   0  -2  27       17.41       14.35     10.29 o 
   1  -2  27      817.47      810.52     29.70 o 
   2  -2  27      498.77      517.19     25.28 o 
   3  -2  27       23.72       25.13     13.43 o 
  -3  -1  27        4.85       -3.64      8.16 o 
  -2  -1  27      317.13      371.11     20.01 o 
  -1  -1  27      147.20      118.06     14.89 o 
   0  -1  27        0.13       -7.58      7.58 o 
   1  -1  27      324.30      323.84     19.18 o 
   2  -1  27      143.83      163.31     43.75 o 
   3  -1  27       64.04       77.68     35.18 o 
  -4   0  27       19.23        0.60     10.72 o 
  -3   0  27       55.37       48.98     21.29 o 
  -2   0  27       77.23       66.79     21.12 o 
  -1   0  27      157.70      168.14     16.85 o 
   0   0  27       12.97        2.18      7.72 o 
   1   0  27      324.09      307.27     30.36 o 
   2   0  27      125.47      145.17     16.69 o 
  -4   1  27      133.92      127.99     32.38 o 
  -3   1  27       27.07       18.29     10.88 o 
  -2   1  27      463.84      505.15     27.73 o 
  -1   1  27       84.76       78.03     24.59 o 
   0   1  27      127.70      114.78     18.24 o 
   1   1  27        9.75       13.98     19.55 o 
   2   1  27      173.14      158.83     22.63 o 
  -4   2  27      219.03      216.99     24.70 o 
  -3   2  27       26.43        5.86      9.66 o 
  -2   2  27     1310.11     1293.27     33.85 o 
  -1   2  27      305.12      300.76     43.42 o 
   0   2  27      443.51      391.53     22.42 o 
   1   2  27       40.68       37.62     11.53 o 
  -4   3  27      438.49      431.53     22.77 o 
  -3   3  27       34.99       36.80     11.00 o 
  -2   3  27      165.66      154.86     17.65 o 
  -1   3  27      379.75      355.95     20.97 o 
   0   3  27       79.87       59.31     18.48 o 
  -2   4  27        7.43        6.59      9.94 o 
  -1  -3  28      748.17      693.64     28.33 o 
   0  -3  28       27.51        6.51     10.46 o 
   1  -3  28      220.10      185.95     18.74 o 
  -2  -2  28       11.87       -7.57     10.20 o 
  -1  -2  28      529.83      548.36     24.43 o 
   0  -2  28        2.12       -7.26      7.26 o 
   1  -2  28        7.27        6.48      9.94 o 
   2  -2  28      285.35      262.93     19.56 o 
  -2  -1  28      115.24      123.23     29.91 o 
  -1  -1  28       66.20       70.31     27.56 o 
   0  -1  28       65.89       90.80     22.41 o 
   1  -1  28       16.91       19.96     11.80 o 
   2  -1  28      272.82      282.51     19.92 o 
  -3   0  28        3.26        2.31      8.28 o 
  -2   0  28      222.14      237.03     43.75 o 
  -1   0  28       12.10       -0.93     12.66 o 
   0   0  28       98.54       99.51     15.40 o 
   1   0  28        4.31       -4.87      8.27 o 
  -3   1  28        6.95       -8.05      8.05 o 
  -2   1  28      156.95      159.33     17.73 o 
  -1   1  28      596.26      678.30     83.82 o 
   0   1  28       17.31        9.58      9.74 o 
   1   1  28       14.50        5.45      9.43 o 
  -3   2  28       18.66       17.34     10.14 o 
  -2   2  28        3.20       -9.10      9.10 o 
  -1   2  28      525.18      514.29     25.55 o 
   0   2  28      346.82      330.27     22.54 o 
  -1  -1  29      245.69      195.79     23.30 o 
   0  -1  29        2.57       -8.35      8.35 o 
  -1   0  29      288.91      275.17     19.72 o 
   0   0  29       70.26       34.65     16.19 o 
  -1   1  29       53.61       25.70     22.18 o 
                                                 
